# Supplementary material for: LONP1 targets HMGCS2 to protect mitochondrial function and attenuate chronic kidney disease
Source: EMBO Mol Med. 2023 Jan 11;15(2):e16581. doi: 10.15252/emmm.202216581 (PMC9906428; doi:10.15252/emmm.202216581)
Supplement: Supplementary file 5 — Source Data for Expanded View and Appendix [file EMMM-15-e16581-s003.zip]

Archive with 2 entries (2 files):
- EMM-2022-16581_Appendix_Figure_Source_Data.zip
- EMM-2022-16581_EV_Figure_Source_Data.zip
