# Supplementary material for: LONP1 targets HMGCS2 to protect mitochondrial function and attenuate chronic kidney disease
Source: EMBO Mol Med. 2023 Jan 11;15(2):e16581. doi: 10.15252/emmm.202216581 (PMC9906428; doi:10.15252/emmm.202216581)
Supplement: Supplementary file 7 — Source Data for Figure 1 [file EMMM-15-e16581-s004.zip]

Archive with 35 entries (27 files):
- Figure 1/
- Figure 1/1A-C/
- Figure 1/1A-C/LONP1 IOD.xlsx
- Figure 1/1A-C/LONP1 and AFS.xlsx
- Figure 1/1A-C/Mild.tif
- Figure 1/1A-C/Moderate.tif
- Figure 1/1A-C/Normal.tif
- Figure 1/1A-C/Severe.tif
- Figure 1/1D-E/
- Figure 1/1D-E/relative LONP1 protein expression.xlsx
- Figure 1/1D-E/western gel.pdf
- Figure 1/1F/
- Figure 1/1F/Sham WT.tif
- Figure 1/1F/Sham cKI.tif
- Figure 1/1F/UUO WT.tif
- Figure 1/1F/UUO cKI.tif
- Figure 1/1G-H/
- Figure 1/1G-H/Sham WT.tif
- Figure 1/1G-H/Sham cKI.tif
- Figure 1/1G-H/UUO CKI.tif
- Figure 1/1G-H/UUO WT.tif
- Figure 1/1G-H/fibrotic area(%).xlsx
- Figure 1/1J/
- Figure 1/1J/relative protein expression for 1J.xlsx
- Figure 1/1J/western gel.pdf
- Figure 1/1M/
- Figure 1/1M/Sham WT.tif
- Figure 1/1M/Sham cKI.tif
- Figure 1/1M/UUO WT.tif
- Figure 1/1M/UUO cKI.tif
- Figure 1/1N/
- Figure 1/1N/Sham WT.tif
- Figure 1/1N/Sham cKI.tif
- Figure 1/1N/UUO WT.tif
- Figure 1/1N/UUO cKI.tif
