# Supplementary material for: LONP1 targets HMGCS2 to protect mitochondrial function and attenuate chronic kidney disease
Source: EMBO Mol Med. 2023 Jan 11;15(2):e16581. doi: 10.15252/emmm.202216581 (PMC9906428; doi:10.15252/emmm.202216581)
Supplement: Supplementary file 7 — Source Data for Figure 1 [file EMMM-15-e16581-s004.zip › Figure 1/1A-C/LONP1 IOD.xlsx]

## Sheet: Sheet1
Normal	Mild	Moderate	Severe
87837.6	103408	47914	35539.1
103406	80937.8	28978.5	24537.4
89831.9	94689.8	66276	59847.4
99359.1	61317.5	60565.8	29242.8
	74630.6	94781.4	26104.6
	81719.7	82947.8	8313.73
	84018.1	78829.8	11497.1
	97200	6928.95	73079.1
	75689.3	43994.5	33729.7
	56456.9	66955.4
	73595.4
