# Supplementary material for: LONP1 targets HMGCS2 to protect mitochondrial function and attenuate chronic kidney disease
Source: EMBO Mol Med. 2023 Jan 11;15(2):e16581. doi: 10.15252/emmm.202216581 (PMC9906428; doi:10.15252/emmm.202216581)
Supplement: Supplementary file 7 — Source Data for Figure 1 [file EMMM-15-e16581-s004.zip › Figure 1/1A-C/LONP1 and AFS.xlsx]

## Sheet: Sheet1
AFS	LONP1(X10^4)
1	8.29478
6	2.61046
5	0.831373
2	7.88298
6	1.14971
5	3.37297
4	0.692895
6	7.3079
2	4.39945
1	8.40181
1	9.72
2	7.56893
3	5.64569
1	7.35954
2	6.69554
6	3.55391
5	2.45374
5	5.98473
6	2.92428
4	4.7914
3	2.89785
3	6.6276
4	6.05658
4	9.47814
0	10.3408
2	8.09378
2	9.46898
2	6.13175
2	7.46306
2	8.17197
