# Supplementary material for: LONP1 targets HMGCS2 to protect mitochondrial function and attenuate chronic kidney disease
Source: EMBO Mol Med. 2023 Jan 11;15(2):e16581. doi: 10.15252/emmm.202216581 (PMC9906428; doi:10.15252/emmm.202216581)
Supplement: Supplementary file 7 — Source Data for Figure 1 [file EMMM-15-e16581-s004.zip › Figure 1/1D-E/relative LONP1 protein expression.xlsx]

## Sheet: Sheet1
sham	1d	3d	7d	10d	14d
1.05068	0.981803	0.86723	0.797981	0.557042	0.47567
1.38704	1.21662	0.740775	0.887772	0.403273	0.526163
1.0278	0.944587	0.827898	0.744238	0.516982	0.442147
