# Supplementary material for: LONP1 targets HMGCS2 to protect mitochondrial function and attenuate chronic kidney disease
Source: EMBO Mol Med. 2023 Jan 11;15(2):e16581. doi: 10.15252/emmm.202216581 (PMC9906428; doi:10.15252/emmm.202216581)
Supplement: Supplementary file 7 — Source Data for Figure 1 [file EMMM-15-e16581-s004.zip › Figure 1/1G-H/fibrotic area(%).xlsx]

## Sheet: Sheet1
Sham WT	Sham cKI	UUO WT	UUO cKI
0	0.0425	8.04667	2.35
0	0.02	8.536	2.24
0.02	0	9.956	4.1425
0.0325	0.15	6.49	1.69667
0.006667	0.013333	6.5	2.0075
0	0	4.23	3.53
	0.073333	3.09	3.30333
		4.914
