# Supplementary material for: LONP1 targets HMGCS2 to protect mitochondrial function and attenuate chronic kidney disease
Source: EMBO Mol Med. 2023 Jan 11;15(2):e16581. doi: 10.15252/emmm.202216581 (PMC9906428; doi:10.15252/emmm.202216581)
Supplement: Supplementary file 7 — Source Data for Figure 1 [file EMMM-15-e16581-s004.zip › Figure 1/1J/relative protein expression for 1J.xlsx]

## Sheet: Sheet1
	WT+Sham				cKI+Sham				WT+UUO					cKI+UUO
FN1	0.709882	0.937626	1.3525		0.732347	0.694329	0.960911		4.68227	5.17043	3.79591	6.78821		2.97544	2.9977	3.16168	3.35276
Collagen III	0.891327	0.941342	1.16734		1.17065	0.502793	1.06509		32.7688	53.6274	77.3523	63.1564		11.4833	18.0748	11.6947	6.29085
Collagen I	1.03544	0.989018	0.975538		0.926797	0.810887	1.3814		3.5076	6.87474	9.48181	5.71352		2.96607	1.86189	1.54785	1.31725
TGF-β1	0.94773	0.969883	1.08239		1.12659	1.47001	1.20444		3.0463	3.59202	3.29801	3.04482		1.52908	1.19219	1.16199	1.25807
