# Supplementary material for: LONP1 targets HMGCS2 to protect mitochondrial function and attenuate chronic kidney disease
Source: EMBO Mol Med. 2023 Jan 11;15(2):e16581. doi: 10.15252/emmm.202216581 (PMC9906428; doi:10.15252/emmm.202216581)
Supplement: Supplementary file 8 — Source Data for Figure 2 [file EMMM-15-e16581-s015.zip]

Archive with 20 entries (15 files):
- Figure 2/
- Figure 2/2A/
- Figure 2/2A/WT+UUO.tif
- Figure 2/2A/WT.tif
- Figure 2/2A/cKO+UUO.tif
- Figure 2/2A/cKO.tif
- Figure 2/2B-C/
- Figure 2/2B-C/WT+UUO.tif
- Figure 2/2B-C/WT.tif
- Figure 2/2B-C/cKO+UUO.tif
- Figure 2/2B-C/cKO.tif
- Figure 2/2B-C/fibrotic area%.xlsx
- Figure 2/2D-E/
- Figure 2/2D-E/relative protein for 2D.xlsx
- Figure 2/2D-E/western gel.pdf
- Figure 2/2I/
- Figure 2/2I/WT+UUO.tif
- Figure 2/2I/WT.tif
- Figure 2/2I/cKO+UUO.tif
- Figure 2/2I/cKO.tif
