# Supplementary material for: LONP1 targets HMGCS2 to protect mitochondrial function and attenuate chronic kidney disease
Source: EMBO Mol Med. 2023 Jan 11;15(2):e16581. doi: 10.15252/emmm.202216581 (PMC9906428; doi:10.15252/emmm.202216581)
Supplement: Supplementary file 8 — Source Data for Figure 2 [file EMMM-15-e16581-s015.zip › Figure 2/2B-C/fibrotic area%.xlsx]

## Sheet: Sheet1
WT	cKO	WT+UUO	cKO+UUO
0.06	0.051667	1.866	4.36333
0.102	0.044	2.624	3.65333
0.088	0.066	1.962	2.908
0.0475	0.102	1.62333	7.6825
0.07	0.168333	2.17	4.365
		1.58333	2.884
		1.128	2.53833
