# Supplementary material for: LONP1 targets HMGCS2 to protect mitochondrial function and attenuate chronic kidney disease
Source: EMBO Mol Med. 2023 Jan 11;15(2):e16581. doi: 10.15252/emmm.202216581 (PMC9906428; doi:10.15252/emmm.202216581)
Supplement: Supplementary file 8 — Source Data for Figure 2 [file EMMM-15-e16581-s015.zip › Figure 2/2D-E/relative protein for 2D.xlsx]

## Sheet: Sheet1
	WT+Sham				cKO+Sham				WT+UUO				cKO+UUO
FN1	0.876192	1.0726	1.05121		0.85907	1.05311	1.12946		1.62125	2.13116	1.87211		2.41821	3.26152	3.12933
Collagen III	0	0	0		0	0	0		1	1.23067	1.24705		3.96296	3.19958	4.83913
Collagen I	1	1.49581	1.48966		2.26442	1.72545	2.05004		11.0806	10.5095	9.81965		17.0086	14.6387	15.8931
α-SMA	1	0.86	0.915759		1.07809	1.36048	1.54514		5.32737	6.60846	6.83432		10.4455	8.70381	8.97897
