# Supplementary material for: LONP1 targets HMGCS2 to protect mitochondrial function and attenuate chronic kidney disease
Source: EMBO Mol Med. 2023 Jan 11;15(2):e16581. doi: 10.15252/emmm.202216581 (PMC9906428; doi:10.15252/emmm.202216581)
Supplement: Supplementary file 9 — Source Data for Figure 3 [file EMMM-15-e16581-s010.zip]

Archive with 19 entries (14 files):
- Figure 3/
- Figure 3/3C/
- Figure 3/3C/56Nx WT.tif
- Figure 3/3C/56Nx cKI.tif
- Figure 3/3C/Sham WT.tif
- Figure 3/3C/Sham cKI.tif
- Figure 3/3G/
- Figure 3/3G/56Nx WT.tif
- Figure 3/3G/56Nx cKO.tif
- Figure 3/3G/Sham WT.tif
- Figure 3/3G/Sham cKO.tif
- Figure 3/3I-J/
- Figure 3/3I-J/relative protein for 3I.xlsx
- Figure 3/3I-J/western gel.pdf
- Figure 3/3L/
- Figure 3/3L/WT+56Nx.tif
- Figure 3/3L/WT+Sham.tif
- Figure 3/3L/cKO+56Nx.tif
- Figure 3/3L/cKO+Sham.tif
