# Supplementary material for: LONP1 targets HMGCS2 to protect mitochondrial function and attenuate chronic kidney disease
Source: EMBO Mol Med. 2023 Jan 11;15(2):e16581. doi: 10.15252/emmm.202216581 (PMC9906428; doi:10.15252/emmm.202216581)
Supplement: Supplementary file 9 — Source Data for Figure 3 [file EMMM-15-e16581-s010.zip › Figure 3/3I-J/relative protein for 3I.xlsx]

## Sheet: Sheet1
	WT+Sham					cKO+Sham					WT+5/6Nx					cKO+5/6Nx
Collagen I	1.01188	0.988131	1.05569	0.944299		0.98648	1.28399	0.848689	1.44249		2.93762	3.16891	4.21726	4.8635		7.07268	5.2997	6.212	7.08483
α-SMA	0.853429	1.14657	0.996932	1.00306		1.38774	2.08816	1.12805	1.21207		4.49385	4.45465	4.38799	4.907		6.83499	5.38153	6.22924	5.34126
