# Supplementary material for: LONP1 targets HMGCS2 to protect mitochondrial function and attenuate chronic kidney disease
Source: EMBO Mol Med. 2023 Jan 11;15(2):e16581. doi: 10.15252/emmm.202216581 (PMC9906428; doi:10.15252/emmm.202216581)
Supplement: Supplementary file 10 — Source Data for Figure 4 [file EMMM-15-e16581-s007.zip]

Archive with 7 entries (4 files):
- Figure 4/4E-F/
- Figure 4/4E-F/relative protein expression for 4E.xlsx
- Figure 4/4E-F/western gel.pdf
- Figure 4/4K-L/
- Figure 4/4K-L/relative protein expression for 4K.xlsx
- Figure 4/4K-L/western gel.pdf
- Figure 4/
