# Supplementary material for: LONP1 targets HMGCS2 to protect mitochondrial function and attenuate chronic kidney disease
Source: EMBO Mol Med. 2023 Jan 11;15(2):e16581. doi: 10.15252/emmm.202216581 (PMC9906428; doi:10.15252/emmm.202216581)
Supplement: Supplementary file 10 — Source Data for Figure 4 [file EMMM-15-e16581-s007.zip › Figure 4/4E-F/relative protein expression for 4E.xlsx]

## Sheet: Sheet1
	Vector+Vehicle			LONP1+Vehicle			Vector+TGF-β1			LONP1+TGF-β1
Collagen I	1	0.919545	1.08046	1.14437	1.18211	1.32094	2.43767	1.7662	1.9592	1.63256	1.27334	1.0094
α-SMA	0.999999	0.982846	1.01715	1.09371	0.998494	1.25818	3.17853	4.76595	4.44485	1.93303	3.12642	2.89712
Vimentin	1	0.858912	1.14109	1.09532	1.40578	1.36693	1.96923	1.98773	2.07458	1.14807	1.67049	1.19559
