# Supplementary material for: LONP1 targets HMGCS2 to protect mitochondrial function and attenuate chronic kidney disease
Source: EMBO Mol Med. 2023 Jan 11;15(2):e16581. doi: 10.15252/emmm.202216581 (PMC9906428; doi:10.15252/emmm.202216581)
Supplement: Supplementary file 10 — Source Data for Figure 4 [file EMMM-15-e16581-s007.zip › Figure 4/4K-L/relative protein expression for 4K.xlsx]

## Sheet: Sheet1
	Vector+Vehicle			shRNA+Vehicle			Vector+TGF-β1			shRNA+TGF-β1
Collagen I	1	0.940533	1.05947	1.8355	1.18351	1.2767	2.31889	3.00333	3.79872	4.51443	4.11876	4.08752
α-SMA	1	0.804093	1.19591	1.52492	1.1101	1.201	1.67993	2.45117	2.80812	3.50742	3.57289	3.03046
Vimentin	0.999999	0.849473	1.15052	1.58043	1.78129	2.18774	2.35069	5.60858	5.68323	6.19714	7.91266	10.8327
