# Supplementary material for: LONP1 targets HMGCS2 to protect mitochondrial function and attenuate chronic kidney disease
Source: EMBO Mol Med. 2023 Jan 11;15(2):e16581. doi: 10.15252/emmm.202216581 (PMC9906428; doi:10.15252/emmm.202216581)
Supplement: Supplementary file 11 — Source Data for Figure 5 [file EMMM-15-e16581-s013.zip]

Archive with 15 entries (10 files):
- Figure 5/
- Figure 5/5C-5F/
- Figure 5/5C-5F/western gel.pdf
- Figure 5/5G/
- Figure 5/5G/Human Kidney/
- Figure 5/5G/Human Kidney/AIF.tif
- Figure 5/5G/Human Kidney/HMGCS2.tif
- Figure 5/5G/Human Kidney/LONP1.tif
- Figure 5/5G/Human Kidney/Merge.tif
- Figure 5/5G/mPTC/
- Figure 5/5G/mPTC/DAPI.jpg
- Figure 5/5G/mPTC/HMGCS2.jpg
- Figure 5/5G/mPTC/LONP1-Flag.jpg
- Figure 5/5G/mPTC/Merge.jpg
- Figure 5/Differentially expressed statistics.xlsx
