# Supplementary material for: LONP1 targets HMGCS2 to protect mitochondrial function and attenuate chronic kidney disease
Source: EMBO Mol Med. 2023 Jan 11;15(2):e16581. doi: 10.15252/emmm.202216581 (PMC9906428; doi:10.15252/emmm.202216581)
Supplement: Supplementary file 11 — Source Data for Figure 5 [file EMMM-15-e16581-s013.zip › Figure 5/Differentially expressed statistics.xlsx]

## Sheet: Diff distribution
Compared sample name	Up-regulated	Down-regulated
cKO/Flox_WT	296	51

## Sheet: cKOvsFlox_WT
Protein accession	Protein description	cKO/Flox_WT Ratio	Regulated Type	cKO/Flox_WT P value	Gene name	MW [kDa]	Score	Coverage [%]	Peptides	PSMs	Unique peptides	Flox_WT_1	Flox_WT_2	Flox_WT_3	cKO_1	cKO_2	cKO_3	Subcellular localization	Biological Process	Cellular Component	Molecular Function	KEGG KO No.	KEGG Gene	KEGG pathway	IPR ID	Domain description
Q61941	"NAD(P) transhydrogenase, mitochondrial OS=Mus musculus OX=10090 GN=Nnt PE=1 SV=2"	4.781	Up	1.5726e-09	Nnt	113.84	117.51	27.1	28	51	28	0.347	0.355	0.354	1.688	1.676	1.685	plasma membrane	GO:0006739 NADP metabolic process; GO:0019362 pyridine nucleotide metabolic process; GO:0006725 cellular aromatic compound metabolic process; GO:0046496 nicotinamide nucleotide metabolic process; GO:0009117 nucleotide metabolic process; GO:0044699 single-organism process; GO:0044237 cellular metabolic process; GO:0072524 pyridine-containing compound metabolic process; GO:0006796 phosphate-contain…	GO:0043229 intracellular organelle; GO:0016020 membrane; GO:0044429 mitochondrial part; GO:0031090 organelle membrane; GO:0031967 organelle envelope; GO:0044446 intracellular organelle part; GO:0005737 cytoplasm; GO:0031224 intrinsic component of membrane; GO:0044424 intracellular part; GO:0005623 cell; GO:0016021 integral component of membrane; GO:0044422 organelle part; GO:0005739 mitochondrion…	GO:0016651 oxidoreductase activity, acting on NAD(P)H; GO:1901265 nucleoside phosphate binding; GO:0000166 nucleotide binding; GO:0048037 cofactor binding; GO:0008746 NAD(P)+ transhydrogenase activity; GO:0008750 NAD(P)+ transhydrogenase (AB-specific) activity; GO:0016491 oxidoreductase activity; GO:1901363 heterocyclic compound binding; GO:0097159 organic cyclic compound binding; GO:0016652 oxid…	K00323	NNT; NAD(P) transhydrogenase [EC:1.6.1.2]	mmu00760 Nicotinate and nicotinamide metabolism - Mus musculus (mouse); mmu01100 Metabolic pathways - Mus musculus (mouse);	IPR007698; IPR029035; IPR016040; IPR007886; IPR034300; IPR024605;	Alanine dehydrogenase/pyridine nucleotide transhydrogenase, NAD(H)-binding domain; DHS-like NAD/FAD-binding domain; NAD(P)-binding domain; Alanine dehydrogenase/pyridine nucleotide transhydrogenase, N-terminal; NADP transhydrogenase beta-like domain; NAD(P) transhydrogenase, alpha subunit, C-terminal;
P15864	Histone H1.2 OS=Mus musculus OX=10090 GN=Hist1h1c PE=1 SV=2	3.501	Up	0.00058445	Hist1h1c	21.266	45.406	34.9	11	21	2	0.453	0.421	0.466	1.574	1.562	1.556	nucleus	GO:0044085 cellular component biogenesis; GO:0051253 negative regulation of RNA metabolic process; GO:0044237 cellular metabolic process; GO:0032259 methylation; GO:2001141 regulation of RNA biosynthetic process; GO:0008152 metabolic process; GO:0008213 protein alkylation; GO:0006334 nucleosome assembly; GO:0022607 cellular component assembly; GO:0065003 macromolecular complex assembly; GO:001055…	GO:0032991 macromolecular complex; GO:0044424 intracellular part; GO:0005623 cell; GO:0044422 organelle part; GO:0044427 chromosomal part; GO:0043228 non-membrane-bounded organelle; GO:0031974 membrane-enclosed lumen; GO:0070013 intracellular organelle lumen; GO:0044454 nuclear chromosome part; GO:0005622 intracellular; GO:0044464 cell part; GO:0005694 chromosome; GO:0000790 nuclear chromatin; GO…	GO:0097159 organic cyclic compound binding; GO:1901363 heterocyclic compound binding; GO:0003677 DNA binding; GO:0003723 RNA binding; GO:0005515 protein binding; GO:0003682 chromatin binding; GO:0031490 chromatin DNA binding; GO:0005488 binding; GO:0003676 nucleic acid binding;	K11275	H1_5; histone H1/5		IPR011991; IPR005818;	Winged helix-turn-helix DNA-binding domain; Linker histone H1/H5, domain H15;
Q8BH70	F-box/LRR-repeat protein 4 OS=Mus musculus OX=10090 GN=Fbxl4 PE=1 SV=1	3.321	Up	3.7746e-05	Fbxl4	70.268	-2	1.6	1	1	1	0.51	0.467	0.42	1.606	1.533	1.501	mitochondria	GO:0008152 metabolic process; GO:0032446 protein modification by small protein conjugation; GO:0016567 protein ubiquitination; GO:0044260 cellular macromolecule metabolic process; GO:0044267 cellular protein metabolic process; GO:0006464 cellular protein modification process; GO:0043170 macromolecule metabolic process; GO:0019538 protein metabolic process; GO:0070647 protein modification by small…	GO:0043229 intracellular organelle; GO:0044429 mitochondrial part; GO:0031967 organelle envelope; GO:0005737 cytoplasm; GO:0044446 intracellular organelle part; GO:0031981 nuclear lumen; GO:0044424 intracellular part; GO:0016604 nuclear body; GO:0005623 cell; GO:0005739 mitochondrion; GO:0044422 organelle part; GO:0005740 mitochondrial envelope; GO:0043231 intracellular membrane-bounded organelle…	GO:0005515 protein binding; GO:0019787 ubiquitin-like protein transferase activity; GO:0003824 catalytic activity; GO:0016740 transferase activity; GO:0005488 binding; GO:0004842 ubiquitin-protein transferase activity;	K10270	FBXL4; F-box and leucine-rich repeat protein 4		IPR001810; IPR032675;	F-box domain; Leucine-rich repeat domain, L domain-like;
P46414	Cyclin-dependent kinase inhibitor 1B OS=Mus musculus OX=10090 GN=Cdkn1b PE=1 SV=2	3.037	Up	0.00058243	Cdkn1b	22.193	3.6277	10.7	2	3	2	0.552	0.52	0.402	1.628	1.338	1.51	nucleus	GO:0044700 single organism signaling; GO:0010941 regulation of cell death; GO:0022414 reproductive process; GO:0010564 regulation of cell cycle process; GO:0001558 regulation of cell growth; GO:0071900 regulation of protein serine/threonine kinase activity; GO:0044093 positive regulation of molecular function; GO:1901990 regulation of mitotic cell cycle phase transition; GO:0044770 cell cycle pha…	GO:0080008 Cul4-RING E3 ubiquitin ligase complex; GO:0097708 intracellular vesicle; GO:0043229 intracellular organelle; GO:0031464 Cul4A-RING E3 ubiquitin ligase complex; GO:0031410 cytoplasmic vesicle; GO:0031982 vesicle; GO:0005737 cytoplasm; GO:0031461 cullin-RING ubiquitin ligase complex; GO:0032991 macromolecular complex; GO:0012505 endomembrane system; GO:0044424 intracellular part; GO:1990…	GO:0030291 protein serine/threonine kinase inhibitor activity; GO:0031072 heat shock protein binding; GO:0016538 cyclin-dependent protein serine/threonine kinase regulator activity; GO:0019903 protein phosphatase binding; GO:0051087 chaperone binding; GO:0044877 macromolecular complex binding; GO:0061134 peptidase regulator activity; GO:0043028 cysteine-type endopeptidase regulator activity invol…	K06624	CDKN1B, P27, KIP1; cyclin-dependent kinase inhibitor 1B	mmu01522 Endocrine resistance - Mus musculus (mouse); mmu04012 ErbB signaling pathway - Mus musculus (mouse); mmu04066 HIF-1 signaling pathway - Mus musculus (mouse); mmu04068 FoxO signaling pathway - Mus musculus (mouse); mmu04110 Cell cycle - Mus musculus (mouse); mmu04151 PI3K-Akt signaling pathway - Mus musculus (mouse); mmu04933 AGE-RAGE signaling pathway in diabetic complications - Mus musc…
P10922	Histone H1.0 OS=Mus musculus OX=10090 GN=H1f0 PE=2 SV=4	2.994	Up	5.8103e-07	H1f0	20.861	21.359	27.3	6	15	6	0.491	0.504	0.524	1.525	1.478	1.545	nucleus	GO:0044085 cellular component biogenesis; GO:0016043 cellular component organization; GO:0034728 nucleosome organization; GO:0034622 cellular macromolecular complex assembly; GO:0006333 chromatin assembly or disassembly; GO:0043933 macromolecular complex subunit organization; GO:0065004 protein-DNA complex assembly; GO:0006323 DNA packaging; GO:0006334 nucleosome assembly; GO:0051276 chromosome o…	GO:0005737 cytoplasm; GO:0032991 macromolecular complex; GO:0044424 intracellular part; GO:0016604 nuclear body; GO:0005623 cell; GO:0044422 organelle part; GO:0044427 chromosomal part; GO:0043228 non-membrane-bounded organelle; GO:0005856 cytoskeleton; GO:0031974 membrane-enclosed lumen; GO:0005654 nucleoplasm; GO:0070013 intracellular organelle lumen; GO:0044454 nuclear chromosome part; GO:0005…	GO:0097159 organic cyclic compound binding; GO:1901363 heterocyclic compound binding; GO:0003677 DNA binding; GO:0003723 RNA binding; GO:0003682 chromatin binding; GO:0031490 chromatin DNA binding; GO:0005488 binding; GO:0003676 nucleic acid binding;	K11275	H1_5; histone H1/5		IPR011991; IPR005818;	Winged helix-turn-helix DNA-binding domain; Linker histone H1/H5, domain H15;
Q80T69	Lysine-specific demethylase 9 OS=Mus musculus OX=10090 GN=Rsbn1 PE=1 SV=3	2.921	Up	1.0183e-06	Rsbn1	89.25	-2	0.9	1	1	1	0.499	0.531	0.509	1.553	1.464	1.478	nucleus		GO:0043226 organelle; GO:0043231 intracellular membrane-bounded organelle; GO:0043229 intracellular organelle; GO:0005634 nucleus; GO:0044464 cell part; GO:0005622 intracellular; GO:0044424 intracellular part; GO:0043227 membrane-bounded organelle; GO:0005623 cell;	GO:0005515 protein binding; GO:0005488 binding;	K22610
Q8R1F5	Putative hydroxypyruvate isomerase OS=Mus musculus OX=10090 GN=Hyi PE=1 SV=2	2.893	Up	0.000164291	Hyi	30.448	35.684	30.3	6	8	6	0.5	0.468	0.58	1.502	1.371	1.605	mitochondria			GO:0016860 intramolecular oxidoreductase activity; GO:0016853 isomerase activity; GO:0003824 catalytic activity; GO:0008903 hydroxypyruvate isomerase activity; GO:0016861 intramolecular oxidoreductase activity, interconverting aldoses and ketoses;	K01816	hyi, gip; hydroxypyruvate isomerase [EC:5.3.1.22]	mmu00630 Glyoxylate and dicarboxylate metabolism - Mus musculus (mouse); mmu01100 Metabolic pathways - Mus musculus (mouse);	IPR013022;	Xylose isomerase-like, TIM barrel domain;
P43275	Histone H1.1 OS=Mus musculus OX=10090 GN=Hist1h1a PE=1 SV=2	2.818	Up	4.2297e-07	Hist1h1a	21.785	11.32	17.4	5	7	3	0.514	0.519	0.546	1.477	1.504	1.468	nucleus	GO:0000003 reproduction; GO:0044085 cellular component biogenesis; GO:0016043 cellular component organization; GO:0034728 nucleosome organization; GO:0022414 reproductive process; GO:0044699 single-organism process; GO:0006323 DNA packaging; GO:0006334 nucleosome assembly; GO:0022607 cellular component assembly; GO:0065003 macromolecular complex assembly; GO:0044702 single organism reproductive p…	GO:0043229 intracellular organelle; GO:0000791 euchromatin; GO:0043232 intracellular non-membrane-bounded organelle; GO:0044446 intracellular organelle part; GO:0032991 macromolecular complex; GO:0031981 nuclear lumen; GO:0044424 intracellular part; GO:0005623 cell; GO:0044422 organelle part; GO:0000786 nucleosome; GO:0044427 chromosomal part; GO:0043228 non-membrane-bounded organelle; GO:0031974…	GO:0097159 organic cyclic compound binding; GO:1901363 heterocyclic compound binding; GO:0003677 DNA binding; GO:0005515 protein binding; GO:0003682 chromatin binding; GO:0031490 chromatin DNA binding; GO:0005488 binding; GO:0003676 nucleic acid binding;	K11275	H1_5; histone H1/5		IPR011991; IPR005818;	Winged helix-turn-helix DNA-binding domain; Linker histone H1/H5, domain H15;
P43274	Histone H1.4 OS=Mus musculus OX=10090 GN=Hist1h1e PE=1 SV=2	2.674	Up	8.3431e-07	Hist1h1e	21.977	22.314	31.5	8	16	2	0.54	0.534	0.566	1.425	1.465	1.495	nucleus	GO:0044085 cellular component biogenesis; GO:0051253 negative regulation of RNA metabolic process; GO:0044237 cellular metabolic process; GO:0032259 methylation; GO:2001141 regulation of RNA biosynthetic process; GO:0008152 metabolic process; GO:0008213 protein alkylation; GO:0006334 nucleosome assembly; GO:0022607 cellular component assembly; GO:0065003 macromolecular complex assembly; GO:001055…	GO:0044421 extracellular region part; GO:0031982 vesicle; GO:0032991 macromolecular complex; GO:0044424 intracellular part; GO:0005623 cell; GO:0000792 heterochromatin; GO:0044422 organelle part; GO:0044427 chromosomal part; GO:0043228 non-membrane-bounded organelle; GO:0070062 extracellular exosome; GO:0031974 membrane-enclosed lumen; GO:0070013 intracellular organelle lumen; GO:0044454 nuclear …	GO:0097159 organic cyclic compound binding; GO:1901363 heterocyclic compound binding; GO:0003677 DNA binding; GO:0003723 RNA binding; GO:0005515 protein binding; GO:0003682 chromatin binding; GO:0031490 chromatin DNA binding; GO:0005488 binding; GO:0003676 nucleic acid binding;	K11275	H1_5; histone H1/5		IPR011991; IPR005818;	Winged helix-turn-helix DNA-binding domain; Linker histone H1/H5, domain H15;
P47911	60S ribosomal protein L6 OS=Mus musculus OX=10090 GN=Rpl6 PE=1 SV=3	2.644	Up	0.0014794	Rpl6	33.509	37.583	33.1	14	22	14	0.521	0.588	0.533	1.454	1.432	1.455	nucleus	GO:0044085 cellular component biogenesis; GO:0016043 cellular component organization; GO:0022613 ribonucleoprotein complex biogenesis; GO:0006518 peptide metabolic process; GO:0022618 ribonucleoprotein complex assembly; GO:0044267 cellular protein metabolic process; GO:0009058 biosynthetic process; GO:1901566 organonitrogen compound biosynthetic process; GO:0044237 cellular metabolic process; GO:…	GO:0016020 membrane; GO:0030054 cell junction; GO:0005737 cytoplasm; GO:0032991 macromolecular complex; GO:0044424 intracellular part; GO:0005913 cell-cell adherens junction; GO:0005911 cell-cell junction; GO:0005623 cell; GO:0036464 cytoplasmic ribonucleoprotein granule; GO:0044422 organelle part; GO:0043228 non-membrane-bounded organelle; GO:0031974 membrane-enclosed lumen; GO:0005925 focal adh…	GO:0097159 organic cyclic compound binding; GO:1901363 heterocyclic compound binding; GO:0098641 cadherin binding involved in cell-cell adhesion; GO:0050839 cell adhesion molecule binding; GO:0003723 RNA binding; GO:0098631 protein binding involved in cell adhesion; GO:0005488 binding; GO:0045296 cadherin binding; GO:0003676 nucleic acid binding; GO:0005515 protein binding; GO:0098632 protein bin…	K02934	RP-L6e, RPL6; large subunit ribosomal protein L6e	mmu03010 Ribosome - Mus musculus (mouse);	IPR005568; IPR008991; IPR014722;	Ribosomal protein L6, N-terminal; Translation protein SH3-like domain; Ribosomal protein L2 domain 2;
P43276	Histone H1.5 OS=Mus musculus OX=10090 GN=Hist1h1b PE=1 SV=2	2.591	Up	0.0028553	Hist1h1b	22.576	33.63	22.4	7	14	5	0.529	0.612	0.522	1.431	1.447	1.431	nucleus	GO:0032502 developmental process; GO:0044085 cellular component biogenesis; GO:0044707 single-multicellular organism process; GO:0016043 cellular component organization; GO:0034728 nucleosome organization; GO:0034622 cellular macromolecular complex assembly; GO:0006333 chromatin assembly or disassembly; GO:0048731 system development; GO:0044699 single-organism process; GO:0032501 multicellular or…	GO:0043229 intracellular organelle; GO:0043232 intracellular non-membrane-bounded organelle; GO:0044446 intracellular organelle part; GO:0032991 macromolecular complex; GO:0044424 intracellular part; GO:0005623 cell; GO:0044422 organelle part; GO:0044427 chromosomal part; GO:0000786 nucleosome; GO:0043228 non-membrane-bounded organelle; GO:0043231 intracellular membrane-bounded organelle; GO:0043…	GO:0097159 organic cyclic compound binding; GO:1901363 heterocyclic compound binding; GO:0003677 DNA binding; GO:0005515 protein binding; GO:0005488 binding; GO:0003676 nucleic acid binding;	K11275	H1_5; histone H1/5		IPR011991; IPR005818;	Winged helix-turn-helix DNA-binding domain; Linker histone H1/H5, domain H15;
P01872	Immunoglobulin heavy constant mu OS=Mus musculus OX=10090 GN=Ighm PE=1 SV=2	2.517	Up	2.2173e-07	Ighm	49.971	15.693	11.7	5	5	5	0.567	0.587	0.56	1.426	1.454	1.434	nucleus	GO:0044700 single organism signaling; GO:0060627 regulation of vesicle-mediated transport; GO:0002694 regulation of leukocyte activation; GO:0016064 immunoglobulin mediated immune response; GO:0045321 leukocyte activation; GO:0032944 regulation of mononuclear cell proliferation; GO:0032270 positive regulation of cellular protein metabolic process; GO:0007166 cell surface receptor signaling pathwa…	GO:0016020 membrane; GO:0005615 extracellular space; GO:0044421 extracellular region part; GO:0009897 external side of plasma membrane; GO:0098796 membrane protein complex; GO:0071944 cell periphery; GO:0042571 immunoglobulin complex, circulating; GO:0005737 cytoplasm; GO:0098797 plasma membrane protein complex; GO:0098802 plasma membrane receptor complex; GO:0019814 immunoglobulin complex; GO:00…	GO:0038023 signaling receptor activity; GO:0060089 molecular transducer activity; GO:0042802 identical protein binding; GO:0004872 receptor activity; GO:0005102 receptor binding; GO:0005488 binding; GO:0034987 immunoglobulin receptor binding; GO:0005515 protein binding; GO:0004888 transmembrane signaling receptor activity; GO:0004871 signal transducer activity; GO:0003823 antigen binding; GO:0099…	K06752	MHC2; major histocompatibility complex, class II	mmu04145 Phagosome - Mus musculus (mouse); mmu04514 Cell adhesion molecules (CAMs) - Mus musculus (mouse); mmu04612 Antigen processing and presentation - Mus musculus (mouse); mmu04640 Hematopoietic cell lineage - Mus musculus (mouse); mmu04658 Th1 and Th2 cell differentiation - Mus musculus (mouse); mmu04659 Th17 cell differentiation - Mus musculus (mouse); mmu04672 Intestinal immune network for…	IPR007110; IPR013783; IPR003597;	Immunoglobulin-like domain; Immunoglobulin-like fold; Immunoglobulin C1-set;
P84244	Histone H3.3 OS=Mus musculus OX=10090 GN=H3f3a PE=1 SV=2	2.302	Up	3.43e-06	H3f3a	15.328	8.57	29.4	6	11	2	0.638	0.601	0.586	1.371	1.417	1.413	nucleus	GO:0044085 cellular component biogenesis; GO:0001649 osteoblast differentiation; GO:0022414 reproductive process; GO:0007420 brain development; GO:0007566 embryo implantation; GO:0008584 male gonad development; GO:0044237 cellular metabolic process; GO:0045927 positive regulation of growth; GO:0001558 regulation of cell growth; GO:0032776 DNA methylation on cytosine; GO:1902340 negative regulatio…	GO:0001740 Barr body; GO:0044421 extracellular region part; GO:0000784 nuclear chromosome, telomeric region; GO:0000781 chromosome, telomeric region; GO:0031982 vesicle; GO:0000803 sex chromosome; GO:0032991 macromolecular complex; GO:0044424 intracellular part; GO:0005623 cell; GO:0044422 organelle part; GO:0044427 chromosomal part; GO:0043228 non-membrane-bounded organelle; GO:0070062 extracell…	GO:0042393 histone binding; GO:0003677 DNA binding; GO:0031490 chromatin DNA binding; GO:0046982 protein heterodimerization activity; GO:0001158 enhancer sequence-specific DNA binding; GO:0000976 transcription regulatory region sequence-specific DNA binding; GO:0003690 double-stranded DNA binding; GO:0044877 macromolecular complex binding; GO:0046983 protein dimerization activity; GO:1990837 sequ…	K11253	H3; histone H3	mmu05034 Alcoholism - Mus musculus (mouse); mmu05202 Transcriptional misregulation in cancer - Mus musculus (mouse); mmu05322 Systemic lupus erythematosus - Mus musculus (mouse);	IPR009072; IPR007125;	Histone-fold; Histone H2A/H2B/H3;
Q9ERU3	Zinc finger protein 22 OS=Mus musculus OX=10090 GN=Znf22 PE=1 SV=2	2.135	Up	2.2154e-06	Znf22	27.294	4.7156	9.3	3	3	3	0.664	0.623	0.634	1.355	1.399	1.348	nucleus	GO:0050794 regulation of cellular process; GO:0044707 single-multicellular organism process; GO:0006725 cellular aromatic compound metabolic process; GO:0097659 nucleic acid-templated transcription; GO:0060255 regulation of macromolecule metabolic process; GO:0019219 regulation of nucleobase-containing compound metabolic process; GO:0044699 single-organism process; GO:0009058 biosynthetic process…	GO:0043226 organelle; GO:0043231 intracellular membrane-bounded organelle; GO:0043229 intracellular organelle; GO:0005634 nucleus; GO:0044464 cell part; GO:0005622 intracellular; GO:0044424 intracellular part; GO:0043227 membrane-bounded organelle; GO:0005623 cell;	GO:0097159 organic cyclic compound binding; GO:1901363 heterocyclic compound binding; GO:0003677 DNA binding; GO:0005488 binding; GO:0003676 nucleic acid binding; GO:0043167 ion binding; GO:0043169 cation binding; GO:0046872 metal ion binding;				IPR015880; IPR007087; IPR013087;	Zinc finger, C2H2-like; Zinc finger, C2H2; Zinc finger C2H2-type/integrase DNA-binding domain;
Q9CR57	60S ribosomal protein L14 OS=Mus musculus OX=10090 GN=Rpl14 PE=1 SV=3	2.115	Up	3.3248e-06	Rpl14	23.564	51.594	20.3	4	7	4	0.647	0.664	0.615	1.383	1.346	1.344	cytoplasm	GO:0044085 cellular component biogenesis; GO:0022613 ribonucleoprotein complex biogenesis; GO:0006518 peptide metabolic process; GO:0006725 cellular aromatic compound metabolic process; GO:0044267 cellular protein metabolic process; GO:0009058 biosynthetic process; GO:1901566 organonitrogen compound biosynthetic process; GO:0044237 cellular metabolic process; GO:0042273 ribosomal large subunit bi…	GO:0016020 membrane; GO:0044421 extracellular region part; GO:0030054 cell junction; GO:0005737 cytoplasm; GO:0031982 vesicle; GO:0032991 macromolecular complex; GO:0044424 intracellular part; GO:0005913 cell-cell adherens junction; GO:0005911 cell-cell junction; GO:0005623 cell; GO:0044422 organelle part; GO:0043228 non-membrane-bounded organelle; GO:0070062 extracellular exosome; GO:0044391 rib…	GO:0097159 organic cyclic compound binding; GO:1901363 heterocyclic compound binding; GO:0003723 RNA binding; GO:0098641 cadherin binding involved in cell-cell adhesion; GO:0050839 cell adhesion molecule binding; GO:0098631 protein binding involved in cell adhesion; GO:0005488 binding; GO:0003676 nucleic acid binding; GO:0045296 cadherin binding; GO:0005515 protein binding; GO:0098632 protein bin…	K02875	RP-L14e, RPL14; large subunit ribosomal protein L14e	mmu03010 Ribosome - Mus musculus (mouse);	IPR008991; IPR002784; IPR014722;	Translation protein SH3-like domain; Ribosomal protein L14e domain; Ribosomal protein L2 domain 2;
A4Q9F1	Protein monoglycylase TTLL8 OS=Mus musculus OX=10090 GN=Ttll8 PE=1 SV=1	2.036	Up	5.5818e-05	Ttll8	94.914	1.7821	1.2	1	1	1	0.682	0.618	0.683	1.293	1.381	1.363	mitochondria	GO:0044085 cellular component biogenesis; GO:0016043 cellular component organization; GO:0044763 single-organism cellular process; GO:0044267 cellular protein metabolic process; GO:0060271 cilium assembly; GO:0044699 single-organism process; GO:0044238 primary metabolic process; GO:0044237 cellular metabolic process; GO:0030031 cell projection assembly; GO:0044782 cilium organization; GO:0071704 …	GO:0043229 intracellular organelle; GO:0005929 cilium; GO:0099513 polymeric cytoskeletal fiber; GO:0042995 cell projection; GO:0005874 microtubule; GO:0043232 intracellular non-membrane-bounded organelle; GO:0044430 cytoskeletal part; GO:0097014 ciliary plasm; GO:0005737 cytoplasm; GO:0044446 intracellular organelle part; GO:0099512 supramolecular fiber; GO:0044424 intracellular part; GO:0044463 …	GO:0005524 ATP binding; GO:1901265 nucleoside phosphate binding; GO:0016874 ligase activity; GO:0001882 nucleoside binding; GO:0043167 ion binding; GO:0070735 protein-glycine ligase activity; GO:0000166 nucleotide binding; GO:0016881 acid-amino acid ligase activity; GO:0016879 ligase activity, forming carbon-nitrogen bonds; GO:0097159 organic cyclic compound binding; GO:1901363 heterocyclic compo…	K16608	TTLL3_8; tubulin monoglycylase TTLL3/8 [EC:6.3.2.-]		IPR013816;	ATP-grasp fold, subdomain 2;
Q9Z277	Tyrosine-protein kinase BAZ1B OS=Mus musculus OX=10090 GN=Baz1b PE=1 SV=2	2.017	Up	3.7027e-07	Baz1b	170.65	9.4161	5.2	8	8	8	0.67	0.669	0.652	1.348	1.313	1.355	nucleus	GO:2000273 positive regulation of receptor activity; GO:0097659 nucleic acid-templated transcription; GO:0023051 regulation of signaling; GO:0009891 positive regulation of biosynthetic process; GO:0018212 peptidyl-tyrosine modification; GO:0044699 single-organism process; GO:0009058 biosynthetic process; GO:0044237 cellular metabolic process; GO:0016572 histone phosphorylation; GO:0006796 phospha…	GO:0044424 intracellular part; GO:0016604 nuclear body; GO:0005623 cell; GO:0000792 heterochromatin; GO:0044422 organelle part; GO:0044427 chromosomal part; GO:0043228 non-membrane-bounded organelle; GO:0000793 condensed chromosome; GO:0031974 membrane-enclosed lumen; GO:0005654 nucleoplasm; GO:0070013 intracellular organelle lumen; GO:0044454 nuclear chromosome part; GO:0044464 cell part; GO:000…	GO:0030546 receptor activator activity; GO:1901265 nucleoside phosphate binding; GO:0016773 phosphotransferase activity, alcohol group as acceptor; GO:0004713 protein tyrosine kinase activity; GO:0005515 protein binding; GO:0004672 protein kinase activity; GO:0003682 chromatin binding; GO:0098772 molecular function regulator; GO:1901363 heterocyclic compound binding; GO:0097159 organic cyclic com…	K11658	BAZ1B, WSTF; bromodomain adjacent to zinc finger domain protein 1B		IPR001841; IPR001965; IPR001487; IPR028942; IPR018501; IPR013083; IPR013136; IPR011011; IPR028941; IPR019787;	Zinc finger, RING-type; Zinc finger, PHD-type; Bromodomain; WHIM1 domain; DDT domain; Zinc finger, RING/FYVE/PHD-type; WSTF/Acf1/Cbp146; Zinc finger, FYVE/PHD-type; WHIM2 domain; Zinc finger, PHD-finger;
P47963	60S ribosomal protein L13 OS=Mus musculus OX=10090 GN=Rpl13 PE=1 SV=3	2.013	Up	1.0097e-06	Rpl13	24.305	42.326	28.4	7	8	7	0.675	0.649	0.676	1.361	1.315	1.349	cytoplasm	GO:0006518 peptide metabolic process; GO:0043043 peptide biosynthetic process; GO:0044267 cellular protein metabolic process; GO:0006807 nitrogen compound metabolic process; GO:0009058 biosynthetic process; GO:0043603 cellular amide metabolic process; GO:0044238 primary metabolic process; GO:1901566 organonitrogen compound biosynthetic process; GO:1901576 organic substance biosynthetic process; G…	GO:0005840 ribosome; GO:0043229 intracellular organelle; GO:0016020 membrane; GO:0043232 intracellular non-membrane-bounded organelle; GO:0022625 cytosolic large ribosomal subunit; GO:0044446 intracellular organelle part; GO:0005737 cytoplasm; GO:0032991 macromolecular complex; GO:0044424 intracellular part; GO:0005829 cytosol; GO:0005623 cell; GO:0044422 organelle part; GO:0043228 non-membrane-b…	GO:0097159 organic cyclic compound binding; GO:1901363 heterocyclic compound binding; GO:0003723 RNA binding; GO:0005488 binding; GO:0003676 nucleic acid binding; GO:0005198 structural molecule activity; GO:0003735 structural constituent of ribosome;	K02873	RP-L13e, RPL13; large subunit ribosomal protein L13e	mmu03010 Ribosome - Mus musculus (mouse);
P14148	60S ribosomal protein L7 OS=Mus musculus OX=10090 GN=Rpl7 PE=1 SV=2	1.972	Up	2.1835e-06	Rpl7	31.419	75.077	39.6	17	33	17	0.701	0.673	0.658	1.354	1.321	1.333	cytoplasm	GO:0044085 cellular component biogenesis; GO:0022613 ribonucleoprotein complex biogenesis; GO:0006518 peptide metabolic process; GO:0006725 cellular aromatic compound metabolic process; GO:0044267 cellular protein metabolic process; GO:0009058 biosynthetic process; GO:1901566 organonitrogen compound biosynthetic process; GO:0044237 cellular metabolic process; GO:0042273 ribosomal large subunit bi…	GO:0016020 membrane; GO:0044421 extracellular region part; GO:0030054 cell junction; GO:0031982 vesicle; GO:0005737 cytoplasm; GO:0032991 macromolecular complex; GO:0044424 intracellular part; GO:0005623 cell; GO:0044422 organelle part; GO:0043228 non-membrane-bounded organelle; GO:0070062 extracellular exosome; GO:0031974 membrane-enclosed lumen; GO:0005925 focal adhesion; GO:0070013 intracellul…	GO:0097159 organic cyclic compound binding; GO:1901363 heterocyclic compound binding; GO:0003729 mRNA binding; GO:0003677 DNA binding; GO:0003723 RNA binding; GO:0042802 identical protein binding; GO:0042803 protein homodimerization activity; GO:0005488 binding; GO:0046983 protein dimerization activity; GO:0003676 nucleic acid binding; GO:0005515 protein binding; GO:0005198 structural molecule ac…	K02937	RP-L7e, RPL7; large subunit ribosomal protein L7e	mmu03010 Ribosome - Mus musculus (mouse);	IPR012988; IPR016082;	Ribosomal protein L30, N-terminal; Ribosomal protein L30, ferredoxin-like fold domain;
P70388	DNA repair protein RAD50 OS=Mus musculus OX=10090 GN=Rad50 PE=1 SV=1	1.933	Up	0.028519	Rad50	153.49	1.1952	0.6	1	1	1	0.841	0.568	0.644	1.333	1.299	1.336	cytoplasm	GO:0065008 regulation of biological quality; GO:0032270 positive regulation of cellular protein metabolic process; GO:0022414 reproductive process; GO:0016233 telomere capping; GO:0032204 regulation of telomere maintenance; GO:0044237 cellular metabolic process; GO:0008152 metabolic process; GO:0044093 positive regulation of molecular function; GO:0044702 single organism reproductive process; GO:…	GO:0016020 membrane; GO:0000784 nuclear chromosome, telomeric region; GO:0000781 chromosome, telomeric region; GO:0032991 macromolecular complex; GO:0044424 intracellular part; GO:0005623 cell; GO:0044422 organelle part; GO:0044427 chromosomal part; GO:0043228 non-membrane-bounded organelle; GO:0000793 condensed chromosome; GO:0031974 membrane-enclosed lumen; GO:0005654 nucleoplasm; GO:0070013 in…	GO:1901265 nucleoside phosphate binding; GO:0003690 double-stranded DNA binding; GO:0004017 adenylate kinase activity; GO:0019205 nucleobase-containing compound kinase activity; GO:0003697 single-stranded DNA binding; GO:0042162 telomeric DNA binding; GO:0016817 hydrolase activity, acting on acid anhydrides; GO:0005515 protein binding; GO:0016787 hydrolase activity; GO:0019201 nucleotide kinase a…	K10866	RAD50; DNA repair protein RAD50 [EC:3.6.-.-]	mmu03440 Homologous recombination - Mus musculus (mouse); mmu03450 Non-homologous end-joining - Mus musculus (mouse); mmu04218 Cellular senescence - Mus musculus (mouse);	IPR013134; IPR027417;	RAD50, zinc hook; P-loop containing nucleoside triphosphate hydrolase;
Q8BP67	60S ribosomal protein L24 OS=Mus musculus OX=10090 GN=Rpl24 PE=1 SV=2	1.86	Up	3.5902e-05	Rpl24	17.779	20.24	28.7	5	6	5	0.68	0.716	0.712	1.371	1.287	1.262	cytoplasm	GO:0044085 cellular component biogenesis; GO:0031290 retinal ganglion cell axon guidance; GO:0022613 ribonucleoprotein complex biogenesis; GO:0006518 peptide metabolic process; GO:0022618 ribonucleoprotein complex assembly; GO:0007067 mitotic nuclear division; GO:0048869 cellular developmental process; GO:0048666 neuron development; GO:0032989 cellular component morphogenesis; GO:0022008 neurogen…	GO:0016020 membrane; GO:0044421 extracellular region part; GO:0030054 cell junction; GO:0031982 vesicle; GO:0005737 cytoplasm; GO:0032991 macromolecular complex; GO:0044424 intracellular part; GO:0005913 cell-cell adherens junction; GO:0005911 cell-cell junction; GO:0005623 cell; GO:0044422 organelle part; GO:0043228 non-membrane-bounded organelle; GO:0070062 extracellular exosome; GO:0044391 rib…	GO:0097159 organic cyclic compound binding; GO:1901363 heterocyclic compound binding; GO:0098641 cadherin binding involved in cell-cell adhesion; GO:0050839 cell adhesion molecule binding; GO:0003723 RNA binding; GO:0098631 protein binding involved in cell adhesion; GO:0005488 binding; GO:0045296 cadherin binding; GO:0003676 nucleic acid binding; GO:0005515 protein binding; GO:0098632 protein bin…				IPR011017;	TRASH domain;
Q9DCJ9	N-acetylneuraminate lyase OS=Mus musculus OX=10090 GN=Npl PE=1 SV=1	1.852	Up	1.77309e-05	Npl	35.13	71.927	35.6	11	16	11	0.677	0.734	0.711	1.3	1.3	1.331	cytoplasm	GO:0044712 single-organism catabolic process; GO:0044281 small molecule metabolic process; GO:0044763 single-organism cellular process; GO:1901136 carbohydrate derivative catabolic process; GO:0044699 single-organism process; GO:0044282 small molecule catabolic process; GO:0005975 carbohydrate metabolic process; GO:0044238 primary metabolic process; GO:0044237 cellular metabolic process; GO:00717…	GO:0044424 intracellular part; GO:0005623 cell; GO:0044464 cell part; GO:0005622 intracellular; GO:0005737 cytoplasm;	GO:0008747 N-acetylneuraminate lyase activity; GO:0042802 identical protein binding; GO:0003824 catalytic activity; GO:0016833 oxo-acid-lyase activity; GO:0005488 binding; GO:0016830 carbon-carbon lyase activity; GO:0016829 lyase activity; GO:0005515 protein binding;	K01639	E4.1.3.3, nanA, NPL; N-acetylneuraminate lyase [EC:4.1.3.3]	mmu00520 Amino sugar and nucleotide sugar metabolism - Mus musculus (mouse);	IPR013785;	Aldolase-type TIM barrel;
Q61753	D-3-phosphoglycerate dehydrogenase OS=Mus musculus OX=10090 GN=Phgdh PE=1 SV=3	1.84	Up	3.3808e-07	Phgdh	56.585	5.5924	4.3	2	4	2	0.695	0.721	0.705	1.298	1.309	1.295	cytoplasm	GO:0016053 organic acid biosynthetic process; GO:0043009 chordate embryonic development; GO:0048666 neuron development; GO:0048869 cellular developmental process; GO:0022008 neurogenesis; GO:0044699 single-organism process; GO:0009058 biosynthetic process; GO:0006544 glycine metabolic process; GO:0044237 cellular metabolic process; GO:0008152 metabolic process; GO:0006520 cellular amino acid meta…	GO:0070062 extracellular exosome; GO:0043226 organelle; GO:0044421 extracellular region part; GO:0043209 myelin sheath; GO:0044464 cell part; GO:0031982 vesicle; GO:1903561 extracellular vesicle; GO:0005623 cell; GO:0043227 membrane-bounded organelle; GO:0005576 extracellular region; GO:0043230 extracellular organelle;	GO:0097159 organic cyclic compound binding; GO:1901363 heterocyclic compound binding; GO:0016614 oxidoreductase activity, acting on CH-OH group of donors; GO:0016616 oxidoreductase activity, acting on the CH-OH group of donors, NAD or NADP as acceptor; GO:1901265 nucleoside phosphate binding; GO:0051287 NAD binding; GO:0003824 catalytic activity; GO:0005488 binding; GO:0004617 phosphoglycerate de…	K00058	serA, PHGDH; D-3-phosphoglycerate dehydrogenase / 2-oxoglutarate reductase [EC:1.1.1.95 1.1.1.399]	mmu00260 Glycine, serine and threonine metabolism - Mus musculus (mouse); mmu01100 Metabolic pathways - Mus musculus (mouse); mmu01200 Carbon metabolism - Mus musculus (mouse); mmu01230 Biosynthesis of amino acids - Mus musculus (mouse);	IPR006139; IPR006140; IPR029009; IPR016040;	D-isomer specific 2-hydroxyacid dehydrogenase, catalytic domain; D-isomer specific 2-hydroxyacid dehydrogenase, NAD-binding domain; Allosteric substrate binding domain; NAD(P)-binding domain;
P35980	60S ribosomal protein L18 OS=Mus musculus OX=10090 GN=Rpl18 PE=1 SV=3	1.837	Up	4.4562e-05	Rpl18	21.644	20.846	31.9	5	8	5	0.726	0.698	0.708	1.382	1.246	1.288	cytoplasm	GO:0006518 peptide metabolic process; GO:0043043 peptide biosynthetic process; GO:0044267 cellular protein metabolic process; GO:0006807 nitrogen compound metabolic process; GO:0009058 biosynthetic process; GO:0043603 cellular amide metabolic process; GO:0044238 primary metabolic process; GO:1901566 organonitrogen compound biosynthetic process; GO:1901576 organic substance biosynthetic process; G…	GO:0016020 membrane; GO:0005783 endoplasmic reticulum; GO:0030054 cell junction; GO:0005737 cytoplasm; GO:0032991 macromolecular complex; GO:0044424 intracellular part; GO:0005623 cell; GO:0044422 organelle part; GO:0043228 non-membrane-bounded organelle; GO:0031974 membrane-enclosed lumen; GO:0070013 intracellular organelle lumen; GO:0005925 focal adhesion; GO:0044391 ribosomal subunit; GO:00056…	GO:0003735 structural constituent of ribosome; GO:0005198 structural molecule activity;	K02883	RP-L18e, RPL18; large subunit ribosomal protein L18e	mmu03010 Ribosome - Mus musculus (mouse);	IPR021131;	Ribosomal protein L18e/L15P;
Q9QYB2	Dachshund homolog 1 OS=Mus musculus OX=10090 GN=Dach1 PE=1 SV=1	1.835	Up	3.1119e-06	Dach1	77.971	-2	1.2	1	1	1	0.683	0.715	0.727	1.312	1.288	1.299	nucleus	GO:0044085 cellular component biogenesis; GO:0001967 suckling behavior; GO:0022414 reproductive process; GO:0097659 nucleic acid-templated transcription; GO:0044699 single-organism process; GO:0009058 biosynthetic process; GO:0090329 regulation of DNA-dependent DNA replication; GO:0010564 regulation of cell cycle process; GO:0046660 female sex differentiation; GO:0044237 cellular metabolic proces…	GO:0043229 intracellular organelle; GO:0044446 intracellular organelle part; GO:0005737 cytoplasm; GO:0031981 nuclear lumen; GO:0032991 macromolecular complex; GO:0044424 intracellular part; GO:0005623 cell; GO:0005667 transcription factor complex; GO:0044422 organelle part; GO:0031974 membrane-enclosed lumen; GO:0043226 organelle; GO:0043231 intracellular membrane-bounded organelle; GO:0005654 n…	GO:0097159 organic cyclic compound binding; GO:1901363 heterocyclic compound binding; GO:0000981 RNA polymerase II transcription factor activity, sequence-specific DNA binding; GO:0003677 DNA binding; GO:0000983 transcription factor activity, RNA polymerase II core promoter sequence-specific; GO:0005488 binding; GO:0001078 transcriptional repressor activity, RNA polymerase II core promoter proxim…				IPR009061; IPR003380;	Putative DNA-binding domain; Transforming protein Ski;
P47915	60S ribosomal protein L29 OS=Mus musculus OX=10090 GN=Rpl29 PE=1 SV=2	1.788	Up	5.7477e-05	Rpl29	17.587	5.6186	17.5	3	5	3	0.715	0.687	0.763	1.281	1.316	1.274	nucleus	GO:0044707 single-multicellular organism process; GO:0006518 peptide metabolic process; GO:0044267 cellular protein metabolic process; GO:0044699 single-organism process; GO:0009058 biosynthetic process; GO:1901566 organonitrogen compound biosynthetic process; GO:0044237 cellular metabolic process; GO:0071704 organic substance metabolic process; GO:0022610 biological adhesion; GO:0008152 metaboli…	GO:0016020 membrane; GO:0005840 ribosome; GO:0043229 intracellular organelle; GO:0019898 extrinsic component of membrane; GO:0043232 intracellular non-membrane-bounded organelle; GO:0022625 cytosolic large ribosomal subunit; GO:0044446 intracellular organelle part; GO:0005737 cytoplasm; GO:0032991 macromolecular complex; GO:0044424 intracellular part; GO:0005829 cytosol; GO:0005623 cell; GO:00444…	GO:0097367 carbohydrate derivative binding; GO:0005488 binding; GO:0043167 ion binding; GO:0043168 anion binding; GO:0005539 glycosaminoglycan binding; GO:0008201 heparin binding; GO:0003735 structural constituent of ribosome; GO:1901681 sulfur compound binding; GO:0005198 structural molecule activity;	K02905	RP-L29e, RPL29; large subunit ribosomal protein L29e	mmu03010 Ribosome - Mus musculus (mouse);
P09528	Ferritin heavy chain OS=Mus musculus OX=10090 GN=Fth1 PE=1 SV=2	1.786	Up	0.00112396	Fth1	21.066	19.102	11	2	2	2	0.66	0.72	0.779	1.181	1.405	1.27	cytoplasm	GO:0050794 regulation of cellular process; GO:0006879 cellular iron ion homeostasis; GO:0065008 regulation of biological quality; GO:0055076 transition metal ion homeostasis; GO:0042127 regulation of cell proliferation; GO:0030001 metal ion transport; GO:0030003 cellular cation homeostasis; GO:0055072 iron ion homeostasis; GO:0044699 single-organism process; GO:0006826 iron ion transport; GO:0048…	GO:0044421 extracellular region part; GO:0031410 cytoplasmic vesicle; GO:0031982 vesicle; GO:0005737 cytoplasm; GO:0044433 cytoplasmic vesicle part; GO:0044754 autolysosome; GO:0044424 intracellular part; GO:0005623 cell; GO:0044422 organelle part; GO:0005776 autophagosome; GO:0031974 membrane-enclosed lumen; GO:0070062 extracellular exosome; GO:0031983 vesicle lumen; GO:0070013 intracellular org…	GO:0016722 oxidoreductase activity, oxidizing metal ions; GO:0005506 iron ion binding; GO:0016724 oxidoreductase activity, oxidizing metal ions, oxygen as acceptor; GO:0008199 ferric iron binding; GO:0046914 transition metal ion binding; GO:0003824 catalytic activity; GO:0005488 binding; GO:0043167 ion binding; GO:0046872 metal ion binding; GO:0043169 cation binding; GO:0004322 ferroxidase activi…	K00522	FTH1; ferritin heavy chain [EC:1.16.3.2]	mmu04216 Ferroptosis - Mus musculus (mouse); mmu04217 Necroptosis - Mus musculus (mouse); mmu04978 Mineral absorption - Mus musculus (mouse);	IPR012347; IPR009040; IPR009078; IPR008331;	Ferritin-related; Ferritin-like diiron domain; Ferritin-like superfamily; Ferritin/DPS protein domain;
Q8BIZ0	Protocadherin-20 OS=Mus musculus OX=10090 GN=Pcdh20 PE=2 SV=3	1.783	Up	0.000124804	Pcdh20	104.74	1.8413	1.3	1	2	1	0.709	0.74	0.718	1.381	1.266	1.216	plasma membrane	GO:0098609 cell-cell adhesion; GO:0007155 cell adhesion; GO:0022610 biological adhesion; GO:0007156 homophilic cell adhesion via plasma membrane adhesion molecules; GO:0098742 cell-cell adhesion via plasma-membrane adhesion molecules;	GO:0016020 membrane; GO:0044464 cell part; GO:0071944 cell periphery; GO:0044425 membrane part; GO:0031224 intrinsic component of membrane; GO:0005623 cell; GO:0016021 integral component of membrane; GO:0005886 plasma membrane;	GO:0097159 organic cyclic compound binding; GO:1901363 heterocyclic compound binding; GO:0003723 RNA binding; GO:0005488 binding; GO:0043167 ion binding; GO:0003676 nucleic acid binding; GO:0046872 metal ion binding; GO:0043169 cation binding; GO:0005509 calcium ion binding;	K16498	PCDHD1; protocadherin delta 1		IPR015919; IPR002126;	Cadherin-like; Cadherin;
Q9D1R9	60S ribosomal protein L34 OS=Mus musculus OX=10090 GN=Rpl34 PE=1 SV=2	1.77	Up	0.00019779	Rpl34	13.293	8.5072	22.2	3	7	3	0.762	0.677	0.733	1.233	1.265	1.347	nucleus	GO:0044085 cellular component biogenesis; GO:0022613 ribonucleoprotein complex biogenesis; GO:0006518 peptide metabolic process; GO:0043043 peptide biosynthetic process; GO:0044267 cellular protein metabolic process; GO:0006807 nitrogen compound metabolic process; GO:0042254 ribosome biogenesis; GO:0009058 biosynthetic process; GO:0043603 cellular amide metabolic process; GO:1901566 organonitroge…	GO:0044421 extracellular region part; GO:0005737 cytoplasm; GO:0031982 vesicle; GO:0032991 macromolecular complex; GO:0044424 intracellular part; GO:0005623 cell; GO:0044422 organelle part; GO:0043228 non-membrane-bounded organelle; GO:0070062 extracellular exosome; GO:0044391 ribosomal subunit; GO:0005622 intracellular; GO:0044464 cell part; GO:1903561 extracellular vesicle; GO:0044445 cytosolic…	GO:0097159 organic cyclic compound binding; GO:1901363 heterocyclic compound binding; GO:0050839 cell adhesion molecule binding; GO:0003723 RNA binding; GO:0005488 binding; GO:0045296 cadherin binding; GO:0003676 nucleic acid binding; GO:0005515 protein binding; GO:0003735 structural constituent of ribosome; GO:0005198 structural molecule activity;	K02915	RP-L34e, RPL34; large subunit ribosomal protein L34e	mmu03010 Ribosome - Mus musculus (mouse);
P62806	Histone H4 OS=Mus musculus OX=10090 GN=Hist1h4a PE=1 SV=2	1.768	Up	5.8836e-07	Hist1h4a	11.367	64.858	58.3	8	52	8	0.736	0.714	0.73	1.305	1.272	1.278	nucleus	GO:0044085 cellular component biogenesis; GO:0097659 nucleic acid-templated transcription; GO:0044237 cellular metabolic process; GO:0032776 DNA methylation on cytosine; GO:0008152 metabolic process; GO:0034724 DNA replication-independent nucleosome organization; GO:0006334 nucleosome assembly; GO:0065003 macromolecular complex assembly; GO:0010558 negative regulation of macromolecule biosyntheti…	GO:0016020 membrane; GO:0044421 extracellular region part; GO:0000784 nuclear chromosome, telomeric region; GO:0000781 chromosome, telomeric region; GO:0031982 vesicle; GO:0032991 macromolecular complex; GO:0044424 intracellular part; GO:0005623 cell; GO:0044422 organelle part; GO:0044427 chromosomal part; GO:0043228 non-membrane-bounded organelle; GO:0070062 extracellular exosome; GO:0031974 mem…	GO:0097159 organic cyclic compound binding; GO:1901363 heterocyclic compound binding; GO:0042393 histone binding; GO:0003677 DNA binding; GO:0003723 RNA binding; GO:0046982 protein heterodimerization activity; GO:0005488 binding; GO:0046983 protein dimerization activity; GO:0003676 nucleic acid binding; GO:0019904 protein domain specific binding; GO:0005515 protein binding;	K11254	H4; histone H4	mmu05034 Alcoholism - Mus musculus (mouse); mmu05203 Viral carcinogenesis - Mus musculus (mouse); mmu05322 Systemic lupus erythematosus - Mus musculus (mouse);	IPR009072; IPR004823;	Histone-fold; TATA box binding protein associated factor (TAF);
P12710	"Fatty acid-binding protein, liver OS=Mus musculus OX=10090 GN=Fabp1 PE=1 SV=2"	1.748	Up	0.00024209	Fabp1	14.245	2.4187	8.7	1	1	1	0.689	0.764	0.738	1.245	1.362	1.223	cytoplasm	GO:0010941 regulation of cell death; GO:0007586 digestion; GO:0046321 positive regulation of fatty acid oxidation; GO:0050892 intestinal absorption; GO:0031331 positive regulation of cellular catabolic process; GO:0044699 single-organism process; GO:0019216 regulation of lipid metabolic process; GO:0051234 establishment of localization; GO:0032000 positive regulation of fatty acid beta-oxidation;…	GO:0045179 apical cortex; GO:0044421 extracellular region part; GO:0005938 cell cortex; GO:0071944 cell periphery; GO:0031982 vesicle; GO:0005737 cytoplasm; GO:0099568 cytoplasmic region; GO:0032991 macromolecular complex; GO:0044438 microbody part; GO:0044424 intracellular part; GO:0005623 cell; GO:0044422 organelle part; GO:0031974 membrane-enclosed lumen; GO:0070062 extracellular exosome; GO:0…	GO:0005324 long-chain fatty acid transporter activity; GO:0043167 ion binding; GO:0043177 organic acid binding; GO:0005319 lipid transporter activity; GO:0016209 antioxidant activity; GO:0022892 substrate-specific transporter activity; GO:0003682 chromatin binding; GO:0008144 drug binding; GO:0033293 monocarboxylic acid binding; GO:0005496 steroid binding; GO:0097159 organic cyclic compound bindi…	K08750	FABP1, L-FABP; fatty acid-binding protein 1, liver	mmu03320 PPAR signaling pathway - Mus musculus (mouse); mmu04975 Fat digestion and absorption - Mus musculus (mouse);	IPR000463; IPR012674; IPR011038;	Cytosolic fatty-acid binding; Calycin; Calycin-like;
P16460	Argininosuccinate synthase OS=Mus musculus OX=10090 GN=Ass1 PE=1 SV=1	1.738	Up	6.8601e-07	Ass1	46.584	164.67	43.2	21	84	21	0.752	0.724	0.73	1.287	1.274	1.272	cytoplasm	GO:0045428 regulation of nitric oxide biosynthetic process; GO:0016053 organic acid biosynthetic process; GO:0009891 positive regulation of biosynthetic process; GO:0071499 cellular response to laminar fluid shear stress; GO:0044699 single-organism process; GO:0009058 biosynthetic process; GO:0044237 cellular metabolic process; GO:0009084 glutamine family amino acid biosynthetic process; GO:00719…	GO:0043229 intracellular organelle; GO:0044421 extracellular region part; GO:0031982 vesicle; GO:0005737 cytoplasm; GO:0044424 intracellular part; GO:0005623 cell; GO:0005576 extracellular region; GO:0005739 mitochondrion; GO:0043231 intracellular membrane-bounded organelle; GO:0043226 organelle; GO:0070062 extracellular exosome; GO:0043209 myelin sheath; GO:0005622 intracellular; GO:0044464 cell…	GO:0016597 amino acid binding; GO:0004055 argininosuccinate synthase activity; GO:1901265 nucleoside phosphate binding; GO:0016874 ligase activity; GO:0005515 protein binding; GO:1901363 heterocyclic compound binding; GO:0097159 organic cyclic compound binding; GO:0042802 identical protein binding; GO:0031406 carboxylic acid binding; GO:0003824 catalytic activity; GO:0032553 ribonucleotide bindin…	K01940	argG, ASS1; argininosuccinate synthase [EC:6.3.4.5]	mmu00220 Arginine biosynthesis - Mus musculus (mouse); mmu00250 Alanine, aspartate and glutamate metabolism - Mus musculus (mouse); mmu01100 Metabolic pathways - Mus musculus (mouse); mmu01230 Biosynthesis of amino acids - Mus musculus (mouse); mmu05418 Fluid shear stress and atherosclerosis - Mus musculus (mouse);	IPR014729; IPR024074;	Rossmann-like alpha/beta/alpha sandwich fold; Argininosuccinate synthetase, catalytic/multimerisation domain body;
P29391	Ferritin light chain 1 OS=Mus musculus OX=10090 GN=Ftl1 PE=1 SV=2	1.73	Up	3.6485e-05	Ftl1	20.802	44.955	21.3	2	2	2	0.71	0.744	0.751	1.242	1.249	1.323	mitochondria	GO:0006879 cellular iron ion homeostasis; GO:0065008 regulation of biological quality; GO:0055076 transition metal ion homeostasis; GO:0030001 metal ion transport; GO:0030003 cellular cation homeostasis; GO:0055072 iron ion homeostasis; GO:0044699 single-organism process; GO:0006826 iron ion transport; GO:0055082 cellular chemical homeostasis; GO:0051234 establishment of localization; GO:0000041 …	GO:0016020 membrane; GO:0044421 extracellular region part; GO:0031410 cytoplasmic vesicle; GO:0031982 vesicle; GO:0005737 cytoplasm; GO:0044433 cytoplasmic vesicle part; GO:0032991 macromolecular complex; GO:0044754 autolysosome; GO:0044424 intracellular part; GO:0005623 cell; GO:0044422 organelle part; GO:0005776 autophagosome; GO:0031974 membrane-enclosed lumen; GO:0070062 extracellular exosome…	GO:0042802 identical protein binding; GO:0005506 iron ion binding; GO:0008199 ferric iron binding; GO:0046914 transition metal ion binding; GO:0005488 binding; GO:0043167 ion binding; GO:0046872 metal ion binding; GO:0043169 cation binding; GO:0005515 protein binding;	K13625	FTL; ferritin light chain	mmu04216 Ferroptosis - Mus musculus (mouse); mmu04217 Necroptosis - Mus musculus (mouse); mmu04978 Mineral absorption - Mus musculus (mouse);	IPR012347; IPR009040; IPR009078; IPR008331;	Ferritin-related; Ferritin-like diiron domain; Ferritin-like superfamily; Ferritin/DPS protein domain;
Q9CXN7	Phenazine biosynthesis-like domain-containing protein 2 OS=Mus musculus OX=10090 GN=Pbld2 PE=1 SV=1	1.717	Up	2.8779e-06	Pbld2	31.983	15.135	23.6	8	12	2	0.752	0.73	0.734	1.259	1.242	1.303	cytoplasm	GO:0009058 biosynthetic process; GO:0008152 metabolic process;		GO:0016853 isomerase activity; GO:0003824 catalytic activity;
Q9QXN5	Inositol oxygenase OS=Mus musculus OX=10090 GN=Miox PE=1 SV=2	1.717	Up	0.000144852	Miox	33.163	70.588	34.7	7	17	7	0.698	0.786	0.734	1.235	1.262	1.311	cytoplasm	GO:0044724 single-organism carbohydrate catabolic process; GO:1901615 organic hydroxy compound metabolic process; GO:0006066 alcohol metabolic process; GO:0006020 inositol metabolic process; GO:0044275 cellular carbohydrate catabolic process; GO:0044712 single-organism catabolic process; GO:0055114 oxidation-reduction process; GO:0044281 small molecule metabolic process; GO:0044763 single-organis…	GO:0070062 extracellular exosome; GO:0043226 organelle; GO:0044421 extracellular region part; GO:0044464 cell part; GO:0005622 intracellular; GO:0005737 cytoplasm; GO:0016234 inclusion body; GO:0031982 vesicle; GO:1903561 extracellular vesicle; GO:0044424 intracellular part; GO:0005623 cell; GO:0043227 membrane-bounded organelle; GO:0005576 extracellular region; GO:0043230 extracellular organelle;	GO:0016614 oxidoreductase activity, acting on CH-OH group of donors; GO:0016616 oxidoreductase activity, acting on the CH-OH group of donors, NAD or NADP as acceptor; GO:0016651 oxidoreductase activity, acting on NAD(P)H; GO:0005506 iron ion binding; GO:0016701 oxidoreductase activity, acting on single donors with incorporation of molecular oxygen; GO:0008199 ferric iron binding; GO:0046914 trans…	K00469	MIOX; inositol oxygenase [EC:1.13.99.1]	mmu00053 Ascorbate and aldarate metabolism - Mus musculus (mouse); mmu00562 Inositol phosphate metabolism - Mus musculus (mouse);
Q9CQI6	Coactosin-like protein OS=Mus musculus OX=10090 GN=Cotl1 PE=1 SV=3	1.701	Up	1.56695e-05	Cotl1	15.944	78.078	55.6	8	15	8	0.762	0.713	0.739	1.244	1.261	1.262	cytoplasm	GO:0050832 defense response to fungus; GO:0009605 response to external stimulus; GO:0009620 response to fungus; GO:0006950 response to stress; GO:0098542 defense response to other organism; GO:0006952 defense response; GO:0043207 response to external biotic stimulus; GO:0050896 response to stimulus; GO:0051707 response to other organism; GO:0051704 multi-organism process; GO:0009607 response to b…	GO:0043229 intracellular organelle; GO:0044421 extracellular region part; GO:0043232 intracellular non-membrane-bounded organelle; GO:0005737 cytoplasm; GO:0031982 vesicle; GO:0044424 intracellular part; GO:0005623 cell; GO:0005576 extracellular region; GO:0043228 non-membrane-bounded organelle; GO:0043231 intracellular membrane-bounded organelle; GO:0043226 organelle; GO:0070062 extracellular ex…	GO:0003779 actin binding; GO:0005515 protein binding; GO:0008092 cytoskeletal protein binding; GO:0019899 enzyme binding; GO:0005488 binding;				IPR029006; IPR002108;	ADF-H/Gelsolin-like domain; Actin-depolymerising factor homology domain;
P54869	"Hydroxymethylglutaryl-CoA synthase, mitochondrial OS=Mus musculus OX=10090 GN=Hmgcs2 PE=1 SV=2"	1.689	Up	2.0965e-05	Hmgcs2	56.822	6.6629	7.5	4	5	4	0.763	0.741	0.736	1.307	1.219	1.258	mitochondria	GO:1901615 organic hydroxy compound metabolic process; GO:1902652 secondary alcohol metabolic process; GO:0006066 alcohol metabolic process; GO:1902653 secondary alcohol biosynthetic process; GO:0044699 single-organism process; GO:0009058 biosynthetic process; GO:0044255 cellular lipid metabolic process; GO:0016125 sterol metabolic process; GO:0044237 cellular metabolic process; GO:0071704 organi…	GO:0016020 membrane; GO:0043229 intracellular organelle; GO:0044429 mitochondrial part; GO:0031090 organelle membrane; GO:0031967 organelle envelope; GO:0044446 intracellular organelle part; GO:0005737 cytoplasm; GO:0044424 intracellular part; GO:0005623 cell; GO:0044422 organelle part; GO:0005739 mitochondrion; GO:0005740 mitochondrial envelope; GO:0043231 intracellular membrane-bounded organell…	GO:0004421 hydroxymethylglutaryl-CoA synthase activity; GO:0016746 transferase activity, transferring acyl groups; GO:0003824 catalytic activity; GO:0016740 transferase activity; GO:0046912 transferase activity, transferring acyl groups, acyl groups converted into alkyl on transfer;	K01641	E2.3.3.10; hydroxymethylglutaryl-CoA synthase [EC:2.3.3.10]	mmu00072 Synthesis and degradation of ketone bodies - Mus musculus (mouse); mmu00280 Valine, leucine and isoleucine degradation - Mus musculus (mouse); mmu00650 Butanoate metabolism - Mus musculus (mouse); mmu00900 Terpenoid backbone biosynthesis - Mus musculus (mouse); mmu01100 Metabolic pathways - Mus musculus (mouse); mmu03320 PPAR signaling pathway - Mus musculus (mouse);	IPR013746; IPR016039; IPR013528;	Hydroxymethylglutaryl-coenzyme A synthase C-terminal domain; Thiolase-like; Hydroxymethylglutaryl-coenzyme A synthase, N-terminal;
Q924H7	WW domain-containing adapter protein with coiled-coil OS=Mus musculus OX=10090 GN=Wac PE=1 SV=2	1.674	Up	8.4787e-05	Wac	70.68	-2	1.9	1	1	1	0.788	0.722	0.742	1.266	1.293	1.211	nucleus	GO:0097659 nucleic acid-templated transcription; GO:0031331 positive regulation of cellular catabolic process; GO:0044783 G1 DNA damage checkpoint; GO:0009891 positive regulation of biosynthetic process; GO:0009058 biosynthetic process; GO:0044237 cellular metabolic process; GO:2001141 regulation of RNA biosynthetic process; GO:0008152 metabolic process; GO:0000077 DNA damage checkpoint; GO:00098…	GO:0043229 intracellular organelle; GO:0044446 intracellular organelle part; GO:0031981 nuclear lumen; GO:0032991 macromolecular complex; GO:0044424 intracellular part; GO:0005681 spliceosomal complex; GO:0016604 nuclear body; GO:0005623 cell; GO:0044422 organelle part; GO:0031974 membrane-enclosed lumen; GO:0043226 organelle; GO:0043231 intracellular membrane-bounded organelle; GO:0005654 nucleo…	GO:0043175 RNA polymerase core enzyme binding; GO:0001099 basal RNA polymerase II transcription machinery binding; GO:0001098 basal transcription machinery binding; GO:0005488 binding; GO:0000993 RNA polymerase II core binding; GO:0044877 macromolecular complex binding; GO:0005515 protein binding; GO:0003682 chromatin binding; GO:0070063 RNA polymerase binding; GO:0019899 enzyme binding; GO:00324…				IPR001202;	WW domain;
P12970	60S ribosomal protein L7a OS=Mus musculus OX=10090 GN=Rpl7a PE=1 SV=2	1.658	Up	1.3172e-06	Rpl7a	29.976	87.972	39.1	11	25	11	0.758	0.737	0.769	1.257	1.242	1.255	cytoplasm	GO:0044085 cellular component biogenesis; GO:0022613 ribonucleoprotein complex biogenesis; GO:0006518 peptide metabolic process; GO:0006725 cellular aromatic compound metabolic process; GO:0044267 cellular protein metabolic process; GO:0009058 biosynthetic process; GO:1901566 organonitrogen compound biosynthetic process; GO:0044237 cellular metabolic process; GO:0042273 ribosomal large subunit bi…	GO:0016020 membrane; GO:0044421 extracellular region part; GO:0030054 cell junction; GO:0031982 vesicle; GO:0005737 cytoplasm; GO:0032991 macromolecular complex; GO:0044424 intracellular part; GO:0005913 cell-cell adherens junction; GO:0005911 cell-cell junction; GO:0005623 cell; GO:0044422 organelle part; GO:0043228 non-membrane-bounded organelle; GO:0070062 extracellular exosome; GO:0031974 mem…	GO:0097159 organic cyclic compound binding; GO:1901363 heterocyclic compound binding; GO:0098641 cadherin binding involved in cell-cell adhesion; GO:0050839 cell adhesion molecule binding; GO:0003723 RNA binding; GO:0098631 protein binding involved in cell adhesion; GO:0005488 binding; GO:0045296 cadherin binding; GO:0003676 nucleic acid binding; GO:0005515 protein binding; GO:0098632 protein bin…	K02936	RP-L7Ae, RPL7A; large subunit ribosomal protein L7Ae	mmu03010 Ribosome - Mus musculus (mouse);	IPR029064; IPR004038;	50S ribosomal protein L30e-like; Ribosomal protein L7Ae/L30e/S12e/Gadd45;
Q91YI0	Argininosuccinate lyase OS=Mus musculus OX=10090 GN=Asl PE=1 SV=1	1.658	Up	1.7735e-08	Asl	51.739	121.26	45.3	22	42	22	0.76	0.758	0.753	1.247	1.262	1.256	cytoplasm,nucleus	GO:0043648 dicarboxylic acid metabolic process; GO:0044707 single-multicellular organism process; GO:0006526 arginine biosynthetic process; GO:0016053 organic acid biosynthetic process; GO:0006541 glutamine metabolic process; GO:0044267 cellular protein metabolic process; GO:0044699 single-organism process; GO:0009791 post-embryonic development; GO:0009058 biosynthetic process; GO:0019740 nitroge…	GO:0070062 extracellular exosome; GO:0043226 organelle; GO:0044421 extracellular region part; GO:0044464 cell part; GO:0005622 intracellular; GO:0005737 cytoplasm; GO:0031982 vesicle; GO:1903561 extracellular vesicle; GO:0044424 intracellular part; GO:0005623 cell; GO:0043227 membrane-bounded organelle; GO:0005576 extracellular region; GO:0043230 extracellular organelle;	GO:0016840 carbon-nitrogen lyase activity; GO:0042802 identical protein binding; GO:0003824 catalytic activity; GO:0005488 binding; GO:0016829 lyase activity; GO:0004056 argininosuccinate lyase activity; GO:0005515 protein binding; GO:0016842 amidine-lyase activity;	K01755	argH, ASL; argininosuccinate lyase [EC:4.3.2.1]	mmu00220 Arginine biosynthesis - Mus musculus (mouse); mmu00250 Alanine, aspartate and glutamate metabolism - Mus musculus (mouse); mmu01100 Metabolic pathways - Mus musculus (mouse); mmu01230 Biosynthesis of amino acids - Mus musculus (mouse);	IPR029419; IPR024083; IPR008948; IPR022761;	Argininosuccinate lyase, C-terminal; Fumarase/histidase, N-terminal; L-Aspartase-like; Fumarate lyase, N-terminal;
Q91XC8	Death-associated protein 1 OS=Mus musculus OX=10090 GN=Dap PE=1 SV=3	1.646	Up	0.021823	Dap	11.154	3.0209	18.6	2	2	2	0.955	0.682	0.637	1.18	1.155	1.407	cytoplasm	GO:0044700 single organism signaling; GO:0010941 regulation of cell death; GO:0032270 positive regulation of cellular protein metabolic process; GO:0043433 negative regulation of sequence-specific DNA binding transcription factor activity; GO:0044699 single-organism process; GO:0006914 autophagy; GO:0044237 cellular metabolic process; GO:0051253 negative regulation of RNA metabolic process; GO:00…		GO:0005515 protein binding; GO:0019904 protein domain specific binding; GO:0070513 death domain binding; GO:0005488 binding;
Q9D939	Sulfotransferase 1C2 OS=Mus musculus OX=10090 GN=Sult1c2 PE=1 SV=1	1.646	Up	2.4625e-05	Sult1c2	34.953	38.88	33.1	9	14	9	0.77	0.772	0.754	1.221	1.315	1.244	cytoplasm	GO:0006790 sulfur compound metabolic process; GO:0008152 metabolic process; GO:0051923 sulfation; GO:0044237 cellular metabolic process; GO:0009987 cellular process;	GO:0043229 intracellular organelle; GO:0044421 extracellular region part; GO:0005737 cytoplasm; GO:0031982 vesicle; GO:0044424 intracellular part; GO:0005623 cell; GO:0005576 extracellular region; GO:0043226 organelle; GO:0070062 extracellular exosome; GO:0043231 intracellular membrane-bounded organelle; GO:0005622 intracellular; GO:0044464 cell part; GO:0005764 lysosome; GO:1903561 extracellular…	GO:0008146 sulfotransferase activity; GO:0016782 transferase activity, transferring sulfur-containing groups; GO:0003824 catalytic activity; GO:0016740 transferase activity;	K01025	SULT1; sulfotransferase [EC:2.8.2.-]		IPR000863; IPR027417;	Sulfotransferase domain; P-loop containing nucleoside triphosphate hydrolase;
Q3TW96	UDP-N-acetylhexosamine pyrophosphorylase-like protein 1 OS=Mus musculus OX=10090 GN=Uap1l1 PE=1 SV=1	1.64	Up	1.55681e-05	Uap1l1	56.613	29.171	26.2	13	17	13	0.772	0.754	0.757	1.289	1.234	1.22	cytoplasm,nucleus	GO:0009226 nucleotide-sugar biosynthetic process; GO:0006047 UDP-N-acetylglucosamine metabolic process; GO:0018130 heterocycle biosynthetic process; GO:0006725 cellular aromatic compound metabolic process; GO:0034654 nucleobase-containing compound biosynthetic process; GO:0006807 nitrogen compound metabolic process; GO:1901360 organic cyclic compound metabolic process; GO:0009058 biosynthetic pro…	GO:0044464 cell part; GO:0005622 intracellular; GO:0005737 cytoplasm; GO:0044424 intracellular part; GO:0005829 cytosol; GO:0005623 cell; GO:0044444 cytoplasmic part;	GO:0003977 UDP-N-acetylglucosamine diphosphorylase activity; GO:0016779 nucleotidyltransferase activity; GO:0003824 catalytic activity; GO:0016740 transferase activity; GO:0070569 uridylyltransferase activity; GO:0016772 transferase activity, transferring phosphorus-containing groups;	K00972	UAP1; UDP-N-acetylglucosamine/UDP-N-acetylgalactosamine diphosphorylase [EC:2.7.7.23 2.7.7.83]	mmu00520 Amino sugar and nucleotide sugar metabolism - Mus musculus (mouse); mmu01100 Metabolic pathways - Mus musculus (mouse);	IPR029044;	Nucleotide-diphospho-sugar transferases;
Q8R519	2-amino-3-carboxymuconate-6-semialdehyde decarboxylase OS=Mus musculus OX=10090 GN=Acmsd PE=1 SV=2	1.631	Up	2.3931e-05	Acmsd	38.027	53.629	31.5	8	13	8	0.775	0.764	0.743	1.252	1.195	1.274	cytoplasm	GO:0044085 cellular component biogenesis; GO:0016043 cellular component organization; GO:0043648 dicarboxylic acid metabolic process; GO:0071822 protein complex subunit organization; GO:0046874 quinolinate metabolic process; GO:0044281 small molecule metabolic process; GO:0044763 single-organism cellular process; GO:1901360 organic cyclic compound metabolic process; GO:0006807 nitrogen compound m…	GO:0070062 extracellular exosome; GO:0043226 organelle; GO:0044421 extracellular region part; GO:0044464 cell part; GO:0005622 intracellular; GO:0005737 cytoplasm; GO:0031982 vesicle; GO:1903561 extracellular vesicle; GO:0044424 intracellular part; GO:0005623 cell; GO:0005829 cytosol; GO:0043227 membrane-bounded organelle; GO:0005576 extracellular region; GO:0043230 extracellular organelle; GO:00…	GO:0046914 transition metal ion binding; GO:0003824 catalytic activity; GO:0005488 binding; GO:0016830 carbon-carbon lyase activity; GO:0043167 ion binding; GO:0016831 carboxy-lyase activity; GO:0016829 lyase activity; GO:0043169 cation binding; GO:0046872 metal ion binding; GO:0016787 hydrolase activity; GO:0001760 aminocarboxymuconate-semialdehyde decarboxylase activity; GO:0008270 zinc ion bin…	K03392	ACMSD; aminocarboxymuconate-semialdehyde decarboxylase [EC:4.1.1.45]	mmu00380 Tryptophan metabolism - Mus musculus (mouse); mmu01100 Metabolic pathways - Mus musculus (mouse);	IPR032466; IPR006680;	Metal-dependent hydrolase; Amidohydrolase-related;
Q9CXA2	Trans-L-3-hydroxyproline dehydratase OS=Mus musculus OX=10090 GN=L3hypdh PE=1 SV=1	1.628	Up	3.7301e-05	L3hypdh	37.804	9.8656	14.1	4	5	4	0.79	0.743	0.758	1.233	1.215	1.281	nucleus	GO:0008152 metabolic process;		GO:0016829 lyase activity; GO:0016836 hydro-lyase activity; GO:0003824 catalytic activity; GO:0050346 trans-L-3-hydroxyproline dehydratase activity; GO:0016835 carbon-oxygen lyase activity;	K18384	L3HYPDH; trans-L-3-hydroxyproline dehydratase [EC:4.2.1.77]	mmu00330 Arginine and proline metabolism - Mus musculus (mouse);
Q08091	Calponin-1 OS=Mus musculus OX=10090 GN=Cnn1 PE=1 SV=1	1.627	Up	0.000100225	Cnn1	33.355	7.5222	9.8	3	5	2	0.728	0.808	0.783	1.245	1.27	1.258	cytoplasm	GO:0050794 regulation of cellular process; GO:0031032 actomyosin structure organization; GO:0016043 cellular component organization; GO:0042127 regulation of cell proliferation; GO:0048660 regulation of smooth muscle cell proliferation; GO:0044763 single-organism cellular process; GO:0044699 single-organism process; GO:0048519 negative regulation of biological process; GO:0048523 negative regulat…	GO:0005856 cytoskeleton; GO:0043226 organelle; GO:0043229 intracellular organelle; GO:0005925 focal adhesion; GO:0043232 intracellular non-membrane-bounded organelle; GO:0030054 cell junction; GO:0044464 cell part; GO:0005622 intracellular; GO:0005912 adherens junction; GO:0070161 anchoring junction; GO:0030055 cell-substrate junction; GO:0044424 intracellular part; GO:0005623 cell; GO:0005924 ce…	GO:0003779 actin binding; GO:0005515 protein binding; GO:0008092 cytoskeletal protein binding; GO:0005516 calmodulin binding; GO:0005488 binding;				IPR001715;	Calponin homology domain;
Q9CY57	Chromatin target of PRMT1 protein OS=Mus musculus OX=10090 GN=Chtop PE=1 SV=2	1.616	Up	0.00048036	Chtop	26.585	3.6299	5.2	1	4	1	0.786	0.785	0.729	1.15	1.255	1.312	mitochondria	GO:0050658 RNA transport; GO:0032270 positive regulation of cellular protein metabolic process; GO:0097659 nucleic acid-templated transcription; GO:0009058 biosynthetic process; GO:0051168 nuclear export; GO:0051169 nuclear transport; GO:0044237 cellular metabolic process; GO:0015031 protein transport; GO:0051234 establishment of localization; GO:1905269 positive regulation of chromatin organizat…	GO:0000932 P-body; GO:0005737 cytoplasm; GO:0032991 macromolecular complex; GO:0044424 intracellular part; GO:0016604 nuclear body; GO:0005623 cell; GO:0044422 organelle part; GO:0036464 cytoplasmic ribonucleoprotein granule; GO:0043228 non-membrane-bounded organelle; GO:0031974 membrane-enclosed lumen; GO:0005654 nucleoplasm; GO:0070013 intracellular organelle lumen; GO:0016607 nuclear speck; GO…	GO:0097159 organic cyclic compound binding; GO:1901363 heterocyclic compound binding; GO:0003677 DNA binding; GO:0003723 RNA binding; GO:1901265 nucleoside phosphate binding; GO:0008327 methyl-CpG binding; GO:0005488 binding; GO:0003676 nucleic acid binding; GO:0005515 protein binding; GO:0000166 nucleotide binding; GO:0043565 sequence-specific DNA binding; GO:0036094 small molecule binding;				IPR025715;	Chromatin target of PRMT1 protein, C-terminal;
Q9Z0J4	"Nitric oxide synthase, brain OS=Mus musculus OX=10090 GN=Nos1 PE=1 SV=1"	1.614	Up	1.81373e-05	Nos1	160.47	-2	0.8	1	1	1	0.792	0.764	0.746	1.217	1.248	1.251	nucleus	GO:0044700 single organism signaling; GO:0051349 positive regulation of lyase activity; GO:0065008 regulation of biological quality; GO:0032270 positive regulation of cellular protein metabolic process; GO:0009891 positive regulation of biosynthetic process; GO:0044237 cellular metabolic process; GO:1901204 regulation of adrenergic receptor signaling pathway involved in heart process; GO:1905269 …	GO:0030425 dendrite; GO:0016020 membrane; GO:0031090 organelle membrane; GO:0098857 membrane microdomain; GO:0005737 cytoplasm; GO:0016528 sarcoplasm; GO:0005623 cell; GO:0099080 supramolecular complex; GO:0031674 I band; GO:0043197 dendritic spine; GO:0044422 organelle part; GO:0033017 sarcoplasmic reticulum membrane; GO:0043228 non-membrane-bounded organelle; GO:0030315 T-tubule; GO:0005654 nuc…	GO:1901265 nucleoside phosphate binding; GO:0050660 flavin adenine dinucleotide binding; GO:0005515 protein binding; GO:1901363 heterocyclic compound binding; GO:0097159 organic cyclic compound binding; GO:0003958 NADPH-hemoprotein reductase activity; GO:0020037 heme binding; GO:0032553 ribonucleotide binding; GO:0003824 catalytic activity; GO:0005488 binding; GO:0043169 cation binding; GO:004316…	K13240	NOS1; nitric-oxide synthase, brain [EC:1.14.13.39]	mmu00220 Arginine biosynthesis - Mus musculus (mouse); mmu00330 Arginine and proline metabolism - Mus musculus (mouse); mmu01100 Metabolic pathways - Mus musculus (mouse); mmu04020 Calcium signaling pathway - Mus musculus (mouse); mmu04145 Phagosome - Mus musculus (mouse); mmu04371 Apelin signaling pathway - Mus musculus (mouse); mmu04713 Circadian entrainment - Mus musculus (mouse); mmu04730 Lon…	IPR017927; IPR001478; IPR008254; IPR029039; IPR004030; IPR001433; IPR017938; IPR023173; IPR003097; IPR001709;	Ferredoxin reductase-type FAD-binding domain; PDZ domain; Flavodoxin/nitric oxide synthase; Flavoprotein-like domain; Nitric oxide synthase, N-terminal; Oxidoreductase FAD/NAD(P)-binding; Riboflavin synthase-like beta-barrel; NADPH-cytochrome p450 reductase, FAD-binding, alpha-helical domain-3; FAD-binding, type 1; Flavoprotein pyridine nucleotide cytochrome reductase;
O09131	Glutathione S-transferase omega-1 OS=Mus musculus OX=10090 GN=Gsto1 PE=1 SV=2	1.613	Up	1.69378e-05	Gsto1	27.497	12.586	26.2	7	10	7	0.791	0.768	0.751	1.251	1.26	1.215	nucleus	GO:0050850 positive regulation of calcium-mediated signaling; GO:2000273 positive regulation of receptor activity; GO:0065008 regulation of biological quality; GO:0009968 negative regulation of signal transduction; GO:0023051 regulation of signaling; GO:1902533 positive regulation of intracellular signal transduction; GO:0044699 single-organism process; GO:1903170 negative regulation of calcium i…	GO:0044421 extracellular region part; GO:0031982 vesicle; GO:0005737 cytoplasm; GO:0044424 intracellular part; GO:0005623 cell; GO:0005829 cytosol; GO:0005576 extracellular region; GO:0043226 organelle; GO:0070062 extracellular exosome; GO:0005622 intracellular; GO:0044464 cell part; GO:1903561 extracellular vesicle; GO:0043227 membrane-bounded organelle; GO:0043230 extracellular organelle; GO:00…	GO:0016209 antioxidant activity; GO:0030613 oxidoreductase activity, acting on phosphorus or arsenic in donors; GO:0005515 protein binding; GO:0016491 oxidoreductase activity; GO:0004364 glutathione transferase activity; GO:0030614 oxidoreductase activity, acting on phosphorus or arsenic in donors, disulfide as acceptor; GO:0015036 disulfide oxidoreductase activity; GO:0050610 methylarsonate redu…	K00799	GST, gst; glutathione S-transferase [EC:2.5.1.18]	mmu00480 Glutathione metabolism - Mus musculus (mouse); mmu00980 Metabolism of xenobiotics by cytochrome P450 - Mus musculus (mouse); mmu00982 Drug metabolism - cytochrome P450 - Mus musculus (mouse); mmu00983 Drug metabolism - other enzymes - Mus musculus (mouse); mmu01524 Platinum drug resistance - Mus musculus (mouse); mmu05200 Pathways in cancer - Mus musculus (mouse); mmu05204 Chemical carci…	IPR004046; IPR010987; IPR004045; IPR012336;	Glutathione S-transferase, C-terminal; Glutathione S-transferase, C-terminal-like; Glutathione S-transferase, N-terminal; Thioredoxin-like fold;
O55137	Acyl-coenzyme A thioesterase 1 OS=Mus musculus OX=10090 GN=Acot1 PE=1 SV=1	1.613	Up	0.0033405	Acot1	46.135	10.356	31.7	13	24	2	0.797	0.686	0.819	1.208	1.365	1.14	cytoplasm	GO:0006790 sulfur compound metabolic process; GO:0044281 small molecule metabolic process; GO:0035383 thioester metabolic process; GO:0044763 single-organism cellular process; GO:0044699 single-organism process; GO:0006732 coenzyme metabolic process; GO:0044255 cellular lipid metabolic process; GO:0006631 fatty acid metabolic process; GO:0044238 primary metabolic process; GO:0044237 cellular meta…	GO:0043226 organelle; GO:0043231 intracellular membrane-bounded organelle; GO:0043229 intracellular organelle; GO:0044464 cell part; GO:0005622 intracellular; GO:0005737 cytoplasm; GO:0044424 intracellular part; GO:0043227 membrane-bounded organelle; GO:0005623 cell; GO:0005739 mitochondrion; GO:0044444 cytoplasmic part;	GO:0102991 myristoyl-CoA hydrolase activity; GO:0052689 carboxylic ester hydrolase activity; GO:0003824 catalytic activity; GO:0016788 hydrolase activity, acting on ester bonds; GO:0047617 acyl-CoA hydrolase activity; GO:0016787 hydrolase activity; GO:0016289 CoA hydrolase activity; GO:0016790 thiolester hydrolase activity; GO:0016290 palmitoyl-CoA hydrolase activity;	K01068	ACOT1_2_4; acyl-coenzyme A thioesterase 1/2/4 [EC:3.1.2.2]	mmu00062 Fatty acid elongation - Mus musculus (mouse); mmu01040 Biosynthesis of unsaturated fatty acids - Mus musculus (mouse); mmu01100 Metabolic pathways - Mus musculus (mouse);	IPR006862; IPR014940; IPR029058;	Acyl-CoA thioester hydrolase/bile acid-CoA amino acid N-acetyltransferase; BAAT/Acyl-CoA thioester hydrolase C-terminal; Alpha/Beta hydrolase fold;
Q6ZWV7	60S ribosomal protein L35 OS=Mus musculus OX=10090 GN=Rpl35 PE=1 SV=1	1.611	Up	0.00036008	Rpl35	14.552	26.809	18.7	2	5	2	0.796	0.75	0.766	1.277	1.148	1.299	cytoplasm	GO:0044085 cellular component biogenesis; GO:0022613 ribonucleoprotein complex biogenesis; GO:0006518 peptide metabolic process; GO:0006725 cellular aromatic compound metabolic process; GO:0044267 cellular protein metabolic process; GO:0009058 biosynthetic process; GO:1901566 organonitrogen compound biosynthetic process; GO:0044237 cellular metabolic process; GO:0042273 ribosomal large subunit bi…	GO:0005840 ribosome; GO:0043229 intracellular organelle; GO:0016020 membrane; GO:0043232 intracellular non-membrane-bounded organelle; GO:0022625 cytosolic large ribosomal subunit; GO:0044446 intracellular organelle part; GO:0005737 cytoplasm; GO:0032991 macromolecular complex; GO:0044424 intracellular part; GO:0005829 cytosol; GO:0005623 cell; GO:0044422 organelle part; GO:0043228 non-membrane-b…	GO:0097159 organic cyclic compound binding; GO:1901363 heterocyclic compound binding; GO:0003729 mRNA binding; GO:0003723 RNA binding; GO:0005488 binding; GO:0003676 nucleic acid binding; GO:0005198 structural molecule activity; GO:0003735 structural constituent of ribosome;	K02918	RP-L35e, RPL35; large subunit ribosomal protein L35e	mmu03010 Ribosome - Mus musculus (mouse);
P30115	Glutathione S-transferase A3 OS=Mus musculus OX=10090 GN=Gsta3 PE=1 SV=2	1.608	Up	3.5243e-05	Gsta3	25.36	16.808	31.2	7	11	5	0.79	0.769	0.757	1.206	1.286	1.232	cytoplasm	GO:0044707 single-multicellular organism process; GO:0006518 peptide metabolic process; GO:0044699 single-organism process; GO:1901376 organic heteropentacyclic compound metabolic process; GO:0072001 renal system development; GO:0044237 cellular metabolic process; GO:0001823 mesonephros development; GO:0071704 organic substance metabolic process; GO:0008152 metabolic process; GO:0006575 cellular …	GO:0070062 extracellular exosome; GO:0043226 organelle; GO:0044421 extracellular region part; GO:0044464 cell part; GO:0005622 intracellular; GO:0005737 cytoplasm; GO:0031982 vesicle; GO:1903561 extracellular vesicle; GO:0044424 intracellular part; GO:0005829 cytosol; GO:0005623 cell; GO:0043227 membrane-bounded organelle; GO:0005576 extracellular region; GO:0043230 extracellular organelle; GO:00…	GO:0004364 glutathione transferase activity; GO:0016765 transferase activity, transferring alkyl or aryl (other than methyl) groups; GO:0005515 protein binding; GO:0003824 catalytic activity; GO:0016740 transferase activity; GO:0005488 binding;	K00799	GST, gst; glutathione S-transferase [EC:2.5.1.18]	mmu00480 Glutathione metabolism - Mus musculus (mouse); mmu00980 Metabolism of xenobiotics by cytochrome P450 - Mus musculus (mouse); mmu00982 Drug metabolism - cytochrome P450 - Mus musculus (mouse); mmu00983 Drug metabolism - other enzymes - Mus musculus (mouse); mmu01524 Platinum drug resistance - Mus musculus (mouse); mmu05200 Pathways in cancer - Mus musculus (mouse); mmu05204 Chemical carci…	IPR004046; IPR010987; IPR004045; IPR012336;	Glutathione S-transferase, C-terminal; Glutathione S-transferase, C-terminal-like; Glutathione S-transferase, N-terminal; Thioredoxin-like fold;
P61255	60S ribosomal protein L26 OS=Mus musculus OX=10090 GN=Rpl26 PE=1 SV=1	1.605	Up	5.6293e-05	Rpl26	17.258	12.262	24.1	5	10	5	0.805	0.739	0.767	1.225	1.255	1.229	nucleus	GO:0044085 cellular component biogenesis; GO:0022613 ribonucleoprotein complex biogenesis; GO:0006518 peptide metabolic process; GO:0006725 cellular aromatic compound metabolic process; GO:0044267 cellular protein metabolic process; GO:0009058 biosynthetic process; GO:1901566 organonitrogen compound biosynthetic process; GO:0044237 cellular metabolic process; GO:0042273 ribosomal large subunit bi…	GO:0005840 ribosome; GO:0043229 intracellular organelle; GO:0016020 membrane; GO:0044421 extracellular region part; GO:0043232 intracellular non-membrane-bounded organelle; GO:0022625 cytosolic large ribosomal subunit; GO:0044446 intracellular organelle part; GO:0005737 cytoplasm; GO:0031982 vesicle; GO:0032991 macromolecular complex; GO:0044424 intracellular part; GO:0005829 cytosol; GO:0005623 …	GO:0097159 organic cyclic compound binding; GO:1901363 heterocyclic compound binding; GO:0003723 RNA binding; GO:0005488 binding; GO:0003676 nucleic acid binding; GO:0005515 protein binding; GO:0005198 structural molecule activity; GO:0003735 structural constituent of ribosome;	K02898	RP-L26e, RPL26; large subunit ribosomal protein L26e	mmu03010 Ribosome - Mus musculus (mouse);	IPR008991; IPR014722; IPR005824;	Translation protein SH3-like domain; Ribosomal protein L2 domain 2; KOW;
P84099	60S ribosomal protein L19 OS=Mus musculus OX=10090 GN=Rpl19 PE=1 SV=1	1.599	Up	6.1907e-05	Rpl19	23.466	32.77	21.9	5	9	5	0.756	0.782	0.778	1.179	1.284	1.241	cytoplasm	GO:0006518 peptide metabolic process; GO:0043043 peptide biosynthetic process; GO:0044267 cellular protein metabolic process; GO:0006807 nitrogen compound metabolic process; GO:0009058 biosynthetic process; GO:0043603 cellular amide metabolic process; GO:0044238 primary metabolic process; GO:1901566 organonitrogen compound biosynthetic process; GO:1901576 organic substance biosynthetic process; G…	GO:0005840 ribosome; GO:0043229 intracellular organelle; GO:0016020 membrane; GO:0043232 intracellular non-membrane-bounded organelle; GO:0022625 cytosolic large ribosomal subunit; GO:0030054 cell junction; GO:0044446 intracellular organelle part; GO:0005737 cytoplasm; GO:0070161 anchoring junction; GO:0032991 macromolecular complex; GO:0044424 intracellular part; GO:0005829 cytosol; GO:0005623 c…	GO:0097159 organic cyclic compound binding; GO:1901363 heterocyclic compound binding; GO:0003723 RNA binding; GO:0005488 binding; GO:0003676 nucleic acid binding; GO:0005198 structural molecule activity; GO:0003735 structural constituent of ribosome;	K02885	RP-L19e, RPL19; large subunit ribosomal protein L19e	mmu03010 Ribosome - Mus musculus (mouse);	IPR000196; IPR015974; IPR033935; IPR015972;	Ribosomal protein L19/L19e; Ribosomal protein L19/L19e, domain 3; Ribosomal protein L19, eukaryotic; Ribosomal protein L19/L19e, domain 1;
O89017	Legumain OS=Mus musculus OX=10090 GN=Lgmn PE=1 SV=1	1.593	Up	0.00036164	Lgmn	49.372	37.948	14.9	5	13	5	0.819	0.742	0.728	1.248	1.231	1.168	extracellular	GO:0051093 negative regulation of developmental process; GO:0010941 regulation of cell death; GO:0009968 negative regulation of signal transduction; GO:0048640 negative regulation of developmental growth; GO:1901185 negative regulation of ERBB signaling pathway; GO:0023051 regulation of signaling; GO:0043523 regulation of neuron apoptotic process; GO:0051241 negative regulation of multicellular o…	GO:0097708 intracellular vesicle; GO:0043229 intracellular organelle; GO:0044421 extracellular region part; GO:0005770 late endosome; GO:0031410 cytoplasmic vesicle; GO:0005737 cytoplasm; GO:0031982 vesicle; GO:0012505 endomembrane system; GO:0044424 intracellular part; GO:0005623 cell; GO:0005576 extracellular region; GO:0043231 intracellular membrane-bounded organelle; GO:0043226 organelle; GO:…	GO:0004175 endopeptidase activity; GO:0070011 peptidase activity, acting on L-amino acid peptides; GO:0008234 cysteine-type peptidase activity; GO:0008233 peptidase activity; GO:0016787 hydrolase activity; GO:0004197 cysteine-type endopeptidase activity; GO:0003824 catalytic activity;	K01369	LGMN; legumain [EC:3.4.22.34]	mmu04142 Lysosome - Mus musculus (mouse); mmu04612 Antigen processing and presentation - Mus musculus (mouse);
O88533	Aromatic-L-amino-acid decarboxylase OS=Mus musculus OX=10090 GN=Ddc PE=1 SV=1	1.592	Up	3.5307e-05	Ddc	53.873	18.395	15.8	6	8	6	0.793	0.766	0.74	1.211	1.244	1.206	cytoskeleton	GO:0042423 catecholamine biosynthetic process; GO:0046684 response to pyrethroid; GO:0042416 dopamine biosynthetic process; GO:0046189 phenol-containing compound biosynthetic process; GO:0044699 single-organism process; GO:0009058 biosynthetic process; GO:0071363 cellular response to growth factor stimulus; GO:0044237 cellular metabolic process; GO:0099504 synaptic vesicle cycle; GO:0051234 estab…	GO:0044421 extracellular region part; GO:0031410 cytoplasmic vesicle; GO:0031982 vesicle; GO:0005737 cytoplasm; GO:0043025 neuronal cell body; GO:0044424 intracellular part; GO:0005623 cell; GO:0070382 exocytic vesicle; GO:0070062 extracellular exosome; GO:0008021 synaptic vesicle; GO:0098793 presynapse; GO:0005622 intracellular; GO:0044464 cell part; GO:0099503 secretory vesicle; GO:1903561 extr…	GO:0016597 amino acid binding; GO:0043167 ion binding; GO:0043177 organic acid binding; GO:0016829 lyase activity; GO:0005515 protein binding; GO:0048037 cofactor binding; GO:0004058 aromatic-L-amino-acid decarboxylase activity; GO:0030170 pyridoxal phosphate binding; GO:1901363 heterocyclic compound binding; GO:0097159 organic cyclic compound binding; GO:0036468 L-dopa decarboxylase activity; GO…	K01593	DDC; aromatic-L-amino-acid decarboxylase [EC:4.1.1.28]	mmu00350 Tyrosine metabolism - Mus musculus (mouse); mmu00360 Phenylalanine metabolism - Mus musculus (mouse); mmu00380 Tryptophan metabolism - Mus musculus (mouse); mmu01100 Metabolic pathways - Mus musculus (mouse); mmu04726 Serotonergic synapse - Mus musculus (mouse); mmu04728 Dopaminergic synapse - Mus musculus (mouse); mmu05030 Cocaine addiction - Mus musculus (mouse); mmu05031 Amphetamine a…	IPR015424; IPR015422; IPR015421;	Pyridoxal phosphate-dependent transferase; Pyridoxal phosphate-dependent transferase, major region, subdomain 2; Pyridoxal phosphate-dependent transferase, major region, subdomain 1;
Q9JKS4	LIM domain-binding protein 3 OS=Mus musculus OX=10090 GN=Ldb3 PE=1 SV=1	1.59	Up	0.000123822	Ldb3	76.431	3.983	3.2	2	2	2	0.779	0.737	0.808	1.231	1.268	1.195	nucleus	GO:0044085 cellular component biogenesis; GO:0055001 muscle cell development; GO:0016043 cellular component organization; GO:0048869 cellular developmental process; GO:0032989 cellular component morphogenesis; GO:0044699 single-organism process; GO:0048468 cell development; GO:0009653 anatomical structure morphogenesis; GO:0030154 cell differentiation; GO:0030036 actin cytoskeleton organization; …	GO:0043229 intracellular organelle; GO:0042995 cell projection; GO:0043232 intracellular non-membrane-bounded organelle; GO:0030016 myofibril; GO:0005737 cytoplasm; GO:0099512 supramolecular fiber; GO:0044424 intracellular part; GO:0030018 Z disc; GO:0099080 supramolecular complex; GO:0005623 cell; GO:0031674 I band; GO:0031143 pseudopodium; GO:0044422 organelle part; GO:0099081 supramolecular po…	GO:0019901 protein kinase binding; GO:0043167 ion binding; GO:0005515 protein binding; GO:0008270 zinc ion binding; GO:0019900 kinase binding; GO:0051371 muscle alpha-actinin binding; GO:0008092 cytoskeletal protein binding; GO:0046914 transition metal ion binding; GO:0005488 binding; GO:0042805 actinin binding; GO:0005080 protein kinase C binding; GO:0046872 metal ion binding; GO:0043169 cation …	K19867	LDB3; LIM domain-binding protein 3		IPR001781; IPR006643; IPR001478; IPR031847;	Zinc finger, LIM-type; Zasp-like motif; PDZ domain; Domain of unknown function DUF4749;
Q9CQ65	S-methyl-5'-thioadenosine phosphorylase OS=Mus musculus OX=10090 GN=Mtap PE=1 SV=1	1.582	Up	0.00119924	Mtap	31.062	6.651	6.4	1	2	1	0.795	0.752	0.783	1.209	1.126	1.351	cytoplasm	GO:0042278 purine nucleoside metabolic process; GO:0009116 nucleoside metabolic process; GO:0000097 sulfur amino acid biosynthetic process; GO:0016053 organic acid biosynthetic process; GO:0044699 single-organism process; GO:0009058 biosynthetic process; GO:0009163 nucleoside biosynthetic process; GO:0046129 purine ribonucleoside biosynthetic process; GO:0043174 nucleoside salvage; GO:0044237 cel…	GO:0043229 intracellular organelle; GO:0044421 extracellular region part; GO:0005737 cytoplasm; GO:0031982 vesicle; GO:0044424 intracellular part; GO:0005829 cytosol; GO:0005623 cell; GO:0005576 extracellular region; GO:0043226 organelle; GO:0070062 extracellular exosome; GO:0043231 intracellular membrane-bounded organelle; GO:0005634 nucleus; GO:0005622 intracellular; GO:0044464 cell part; GO:19…	GO:0004731 purine-nucleoside phosphorylase activity; GO:0016763 transferase activity, transferring pentosyl groups; GO:0017061 S-methyl-5-thioadenosine phosphorylase activity; GO:0016757 transferase activity, transferring glycosyl groups; GO:0003824 catalytic activity; GO:0016740 transferase activity;	K00772	mtaP, MTAP; 5'-methylthioadenosine phosphorylase [EC:2.4.2.28]	mmu00270 Cysteine and methionine metabolism - Mus musculus (mouse); mmu01100 Metabolic pathways - Mus musculus (mouse);	IPR000845;	Nucleoside phosphorylase domain;
P62918	60S ribosomal protein L8 OS=Mus musculus OX=10090 GN=Rpl8 PE=1 SV=2	1.581	Up	0.000141511	Rpl8	28.024	30.534	36.2	8	11	8	0.768	0.823	0.76	1.225	1.288	1.203	cytoplasm	GO:0006518 peptide metabolic process; GO:0043043 peptide biosynthetic process; GO:0044267 cellular protein metabolic process; GO:0006807 nitrogen compound metabolic process; GO:0009058 biosynthetic process; GO:0043603 cellular amide metabolic process; GO:0044238 primary metabolic process; GO:1901566 organonitrogen compound biosynthetic process; GO:1901576 organic substance biosynthetic process; G…	GO:0005840 ribosome; GO:0043229 intracellular organelle; GO:0016020 membrane; GO:0043232 intracellular non-membrane-bounded organelle; GO:0022625 cytosolic large ribosomal subunit; GO:0030054 cell junction; GO:0044446 intracellular organelle part; GO:0005737 cytoplasm; GO:0070161 anchoring junction; GO:0032991 macromolecular complex; GO:0044424 intracellular part; GO:0005829 cytosol; GO:0005623 c…	GO:0097159 organic cyclic compound binding; GO:1901363 heterocyclic compound binding; GO:0003723 RNA binding; GO:0005488 binding; GO:0003676 nucleic acid binding; GO:0005515 protein binding; GO:0005198 structural molecule activity; GO:0003735 structural constituent of ribosome; GO:0019843 rRNA binding;	K02938	RP-L8e, RPL8; large subunit ribosomal protein L8e	mmu03010 Ribosome - Mus musculus (mouse);	IPR008991; IPR012340; IPR022669; IPR014726; IPR022666; IPR014722;	Translation protein SH3-like domain; Nucleic acid-binding, OB-fold; Ribosomal protein L2, C-terminal; Ribosomal protein L2, domain 3; Ribosomal Proteins L2, RNA binding domain; Ribosomal protein L2 domain 2;
Q9D8E6	60S ribosomal protein L4 OS=Mus musculus OX=10090 GN=Rpl4 PE=1 SV=3	1.576	Up	2.9296e-06	Rpl4	47.153	83.009	37.7	18	29	18	0.793	0.765	0.766	1.212	1.21	1.241	cytoplasm	GO:0006518 peptide metabolic process; GO:0043043 peptide biosynthetic process; GO:0044267 cellular protein metabolic process; GO:0006807 nitrogen compound metabolic process; GO:0009058 biosynthetic process; GO:0043603 cellular amide metabolic process; GO:0044238 primary metabolic process; GO:1901566 organonitrogen compound biosynthetic process; GO:1901576 organic substance biosynthetic process; G…	GO:0016020 membrane; GO:0044421 extracellular region part; GO:0030054 cell junction; GO:0005737 cytoplasm; GO:0031982 vesicle; GO:0032991 macromolecular complex; GO:0044424 intracellular part; GO:0005623 cell; GO:0044422 organelle part; GO:0043228 non-membrane-bounded organelle; GO:0031974 membrane-enclosed lumen; GO:0070062 extracellular exosome; GO:0070013 intracellular organelle lumen; GO:0005…	GO:0097159 organic cyclic compound binding; GO:1901363 heterocyclic compound binding; GO:0003723 RNA binding; GO:0005488 binding; GO:0003676 nucleic acid binding; GO:0005515 protein binding; GO:0005198 structural molecule activity; GO:0003735 structural constituent of ribosome;	K02930	RP-L4e, RPL4; large subunit ribosomal protein L4e	mmu03010 Ribosome - Mus musculus (mouse);	IPR023574; IPR025755;	Ribosomal protein L4 domain; 60S ribosomal protein L4, C-terminal domain;
P04117	"Fatty acid-binding protein, adipocyte OS=Mus musculus OX=10090 GN=Fabp4 PE=1 SV=3"	1.564	Up	1.2057e-06	Fabp4	14.65	68.946	37.9	6	7	6	0.786	0.793	0.771	1.228	1.208	1.24	cytoplasm	GO:0065008 regulation of biological quality; GO:0048869 cellular developmental process; GO:0044699 single-organism process; GO:0031347 regulation of defense response; GO:0051253 negative regulation of RNA metabolic process; GO:0071345 cellular response to cytokine stimulus; GO:0031400 negative regulation of protein modification process; GO:0051234 establishment of localization; GO:2001141 regulat…	GO:0043229 intracellular organelle; GO:0044421 extracellular region part; GO:0044446 intracellular organelle part; GO:0031982 vesicle; GO:0005737 cytoplasm; GO:0031981 nuclear lumen; GO:0044424 intracellular part; GO:0005623 cell; GO:0005576 extracellular region; GO:0044422 organelle part; GO:0031974 membrane-enclosed lumen; GO:0043226 organelle; GO:0070062 extracellular exosome; GO:0043231 intra…	GO:0031406 carboxylic acid binding; GO:0005488 binding; GO:0043167 ion binding; GO:0008289 lipid binding; GO:0043177 organic acid binding; GO:0043168 anion binding; GO:0005504 fatty acid binding; GO:0033293 monocarboxylic acid binding; GO:0005215 transporter activity; GO:0036094 small molecule binding;	K08753	FABP4, aP2; fatty acid-binding protein 4, adipocyte	mmu03320 PPAR signaling pathway - Mus musculus (mouse); mmu04923 Regulation of lipolysis in adipocytes - Mus musculus (mouse);	IPR000463; IPR012674; IPR000566; IPR011038;	Cytosolic fatty-acid binding; Calycin; Lipocalin/cytosolic fatty-acid binding domain; Calycin-like;
Q8K3Z0	Nucleotide-binding oligomerization domain-containing protein 2 OS=Mus musculus OX=10090 GN=Nod2 PE=1 SV=1	1.563	Up	0.0027193	Nod2	113.56	1.1978	0.9	1	2	1	0.834	0.682	0.83	1.191	1.258	1.217	extracellular	GO:0044085 cellular component biogenesis; GO:0044700 single organism signaling; GO:0009593 detection of chemical stimulus; GO:0002694 regulation of leukocyte activation; GO:0010941 regulation of cell death; GO:0032872 regulation of stress-activated MAPK cascade; GO:0032680 regulation of tumor necrosis factor production; GO:0002698 negative regulation of immune effector process; GO:0098542 defense…	GO:0043229 intracellular organelle; GO:0016323 basolateral plasma membrane; GO:0016020 membrane; GO:0043232 intracellular non-membrane-bounded organelle; GO:0071944 cell periphery; GO:0031982 vesicle; GO:0005737 cytoplasm; GO:0012505 endomembrane system; GO:0032991 macromolecular complex; GO:0044424 intracellular part; GO:0005829 cytosol; GO:0005623 cell; GO:0005886 plasma membrane; GO:0043228 no…	GO:1901265 nucleoside phosphate binding; GO:0019901 protein kinase binding; GO:0050700 CARD domain binding; GO:0016787 hydrolase activity; GO:0005515 protein binding; GO:0030544 Hsp70 protein binding; GO:0097159 organic cyclic compound binding; GO:1901363 heterocyclic compound binding; GO:0008092 cytoskeletal protein binding; GO:0042277 peptide binding; GO:0003824 catalytic activity; GO:0032553 r…	K10165	NOD2, CARD15; nucleotide-binding oligomerization domain-containing protein 2	mmu04621 NOD-like receptor signaling pathway - Mus musculus (mouse); mmu04668 TNF signaling pathway - Mus musculus (mouse); mmu05152 Tuberculosis - Mus musculus (mouse); mmu05321 Inflammatory bowel disease (IBD) - Mus musculus (mouse);	IPR007111; IPR027417; IPR011029; IPR032675; IPR001315;	NACHT nucleoside triphosphatase; P-loop containing nucleoside triphosphate hydrolase; Death-like domain; Leucine-rich repeat domain, L domain-like; CARD domain;
P28654	Decorin OS=Mus musculus OX=10090 GN=Dcn PE=1 SV=1	1.561	Up	2.1064e-05	Dcn	39.809	11.418	13.8	5	6	4	0.8	0.79	0.76	1.195	1.245	1.228	extracellular	GO:0044700 single organism signaling; GO:0065008 regulation of biological quality; GO:0007166 cell surface receptor signaling pathway; GO:0022414 reproductive process; GO:0009891 positive regulation of biosynthetic process; GO:0010821 regulation of mitochondrion organization; GO:0071345 cellular response to cytokine stimulus; GO:0044237 cellular metabolic process; GO:0010594 regulation of endothe…	GO:0005615 extracellular space; GO:0044421 extracellular region part; GO:0005737 cytoplasm; GO:0005589 collagen type VI trimer; GO:0032991 macromolecular complex; GO:0099512 supramolecular fiber; GO:0044424 intracellular part; GO:0099080 supramolecular complex; GO:0005623 cell; GO:0005576 extracellular region; GO:0005581 collagen trimer; GO:0099081 supramolecular polymer; GO:0031012 extracellular…	GO:0003723 RNA binding; GO:0047485 protein N-terminus binding; GO:0044877 macromolecular complex binding; GO:0005515 protein binding; GO:0004860 protein kinase inhibitor activity; GO:0019887 protein kinase regulator activity; GO:0019207 kinase regulator activity; GO:0004857 enzyme inhibitor activity; GO:0098772 molecular function regulator; GO:0050840 extracellular matrix binding; GO:0097159 orga…	K04660	DCN; decorin	mmu04350 TGF-beta signaling pathway - Mus musculus (mouse); mmu05205 Proteoglycans in cancer - Mus musculus (mouse);	IPR000372; IPR032675;	Leucine-rich repeat N-terminal domain; Leucine-rich repeat domain, L domain-like;
Q8K157	Aldose 1-epimerase OS=Mus musculus OX=10090 GN=Galm PE=1 SV=1	1.559	Up	0.000142916	Galm	37.798	19.718	15.5	4	6	4	0.785	0.742	0.82	1.198	1.212	1.249	cytoplasm	GO:0046365 monosaccharide catabolic process; GO:0044724 single-organism carbohydrate catabolic process; GO:0044712 single-organism catabolic process; GO:0044281 small molecule metabolic process; GO:0044699 single-organism process; GO:0044282 small molecule catabolic process; GO:0044238 primary metabolic process; GO:0005975 carbohydrate metabolic process; GO:0016052 carbohydrate catabolic process;…	GO:0070062 extracellular exosome; GO:0043226 organelle; GO:0044421 extracellular region part; GO:0044464 cell part; GO:0005622 intracellular; GO:0005737 cytoplasm; GO:0031982 vesicle; GO:1903561 extracellular vesicle; GO:0044424 intracellular part; GO:0005623 cell; GO:0043227 membrane-bounded organelle; GO:0005576 extracellular region; GO:0043230 extracellular organelle;	GO:0016853 isomerase activity; GO:0016854 racemase and epimerase activity; GO:0016857 racemase and epimerase activity, acting on carbohydrates and derivatives; GO:0003824 catalytic activity; GO:0005488 binding; GO:0030246 carbohydrate binding; GO:0004034 aldose 1-epimerase activity;	K01785	galM, GALM; aldose 1-epimerase [EC:5.1.3.3]	mmu00010 Glycolysis / Gluconeogenesis - Mus musculus (mouse); mmu00052 Galactose metabolism - Mus musculus (mouse); mmu01100 Metabolic pathways - Mus musculus (mouse);	IPR011013; IPR014718;	Galactose mutarotase-like domain; Glycoside hydrolase-type carbohydrate-binding;
Q80V62	Fanconi anemia group D2 protein homolog OS=Mus musculus OX=10090 GN=Fancd2 PE=1 SV=2	1.552	Up	0.00023793	Fancd2	163.62	-2	0.6	1	5	1	0.726	0.818	0.782	1.213	1.19	1.206	nucleus	GO:0050863 regulation of T cell activation; GO:0002694 regulation of leukocyte activation; GO:0022414 reproductive process; GO:0007420 brain development; GO:0023051 regulation of signaling; GO:0044699 single-organism process; GO:0051249 regulation of lymphocyte activation; GO:0031347 regulation of defense response; GO:0044237 cellular metabolic process; GO:0007129 synapsis; GO:2001141 regulation …	GO:0043229 intracellular organelle; GO:0043232 intracellular non-membrane-bounded organelle; GO:0005737 cytoplasm; GO:0044446 intracellular organelle part; GO:0031981 nuclear lumen; GO:0044424 intracellular part; GO:0005730 nucleolus; GO:0005829 cytosol; GO:0016604 nuclear body; GO:0005623 cell; GO:0044422 organelle part; GO:0043228 non-membrane-bounded organelle; GO:0000793 condensed chromosome;…	GO:0005515 protein binding; GO:0070182 DNA polymerase binding; GO:0005488 binding; GO:0019899 enzyme binding;	K10891	FANCD2; fanconi anemia group D2 protein	mmu03460 Fanconi anemia pathway - Mus musculus (mouse);
P15331	Peripherin OS=Mus musculus OX=10090 GN=Prph PE=1 SV=2	1.55	Up	0.000123005	Prph	54.267	1.5187	6.1	3	5	1	0.788	0.796	0.778	1.262	1.249	1.151	nucleus	GO:0016043 cellular component organization; GO:1902589 single-organism organelle organization; GO:0045104 intermediate filament cytoskeleton organization; GO:0006996 organelle organization; GO:0045103 intermediate filament-based process; GO:0044763 single-organism cellular process; GO:0044699 single-organism process; GO:0007010 cytoskeleton organization; GO:0009987 cellular process; GO:0071840 ce…	GO:0060170 ciliary membrane; GO:0016020 membrane; GO:0044421 extracellular region part; GO:0031090 organelle membrane; GO:0071944 cell periphery; GO:0005737 cytoplasm; GO:0031982 vesicle; GO:0043025 neuronal cell body; GO:0045098 type III intermediate filament; GO:0097730 non-motile cilium; GO:0044424 intracellular part; GO:0099512 supramolecular fiber; GO:0099080 supramolecular complex; GO:00056…	GO:0005515 protein binding; GO:0005198 structural molecule activity; GO:0005488 binding;	K07610	DES; desmin	mmu05410 Hypertrophic cardiomyopathy (HCM) - Mus musculus (mouse); mmu05412 Arrhythmogenic right ventricular cardiomyopathy (ARVC) - Mus musculus (mouse); mmu05414 Dilated cardiomyopathy (DCM) - Mus musculus (mouse);	IPR006821;	Intermediate filament head, DNA-binding domain;
Q64442	Sorbitol dehydrogenase OS=Mus musculus OX=10090 GN=Sord PE=1 SV=3	1.548	Up	9.0777e-07	Sord	38.249	103.35	46.8	15	42	15	0.799	0.777	0.786	1.21	1.212	1.234	cytoplasm	GO:0019319 hexose biosynthetic process; GO:0051674 localization of cell; GO:0006066 alcohol metabolic process; GO:0044699 single-organism process; GO:0009058 biosynthetic process; GO:0019519 pentitol metabolic process; GO:0044237 cellular metabolic process; GO:0006062 sorbitol catabolic process; GO:0009605 response to external stimulus; GO:0008152 metabolic process; GO:0044262 cellular carbohydra…	GO:0043229 intracellular organelle; GO:0005929 cilium; GO:0016020 membrane; GO:0044421 extracellular region part; GO:0042995 cell projection; GO:0044429 mitochondrial part; GO:0031090 organelle membrane; GO:0044446 intracellular organelle part; GO:0031967 organelle envelope; GO:0031982 vesicle; GO:0005737 cytoplasm; GO:0044424 intracellular part; GO:0005623 cell; GO:0031514 motile cilium; GO:0005…	GO:1901265 nucleoside phosphate binding; GO:0043167 ion binding; GO:0003939 L-iditol 2-dehydrogenase activity; GO:0005515 protein binding; GO:0000166 nucleotide binding; GO:0008270 zinc ion binding; GO:0048037 cofactor binding; GO:0016491 oxidoreductase activity; GO:0016614 oxidoreductase activity, acting on CH-OH group of donors; GO:1901363 heterocyclic compound binding; GO:0097159 organic cycli…	K00008	SORD, gutB; L-iditol 2-dehydrogenase [EC:1.1.1.14]	mmu00040 Pentose and glucuronate interconversions - Mus musculus (mouse); mmu00051 Fructose and mannose metabolism - Mus musculus (mouse); mmu01100 Metabolic pathways - Mus musculus (mouse);	IPR011032; IPR020843; IPR016040; IPR013154; IPR013149;	GroES-like; Polyketide synthase, enoylreductase domain; NAD(P)-binding domain; Alcohol dehydrogenase, N-terminal; Alcohol dehydrogenase, C-terminal;
Q9CWS0	"N(G),N(G)-dimethylarginine dimethylaminohydrolase 1 OS=Mus musculus OX=10090 GN=Ddah1 PE=1 SV=3"	1.543	Up	0.0054243	Ddah1	31.381	128.75	44.2	10	20	9	0.831	0.746	0.806	1.225	1.222	1.231	cytoplasm,nucleus	GO:1901606 alpha-amino acid catabolic process; GO:0065008 regulation of biological quality; GO:0045428 regulation of nitric oxide biosynthetic process; GO:0009891 positive regulation of biosynthetic process; GO:0044699 single-organism process; GO:0009058 biosynthetic process; GO:0044237 cellular metabolic process; GO:0008152 metabolic process; GO:0006520 cellular amino acid metabolic process; GO:…	GO:0043229 intracellular organelle; GO:0044421 extracellular region part; GO:0005737 cytoplasm; GO:0031982 vesicle; GO:0044424 intracellular part; GO:0005623 cell; GO:0005576 extracellular region; GO:0005739 mitochondrion; GO:0043226 organelle; GO:0070062 extracellular exosome; GO:0043231 intracellular membrane-bounded organelle; GO:0005622 intracellular; GO:0044464 cell part; GO:1903561 extracel…	GO:0016597 amino acid binding; GO:0031406 carboxylic acid binding; GO:0046914 transition metal ion binding; GO:0003824 catalytic activity; GO:0005488 binding; GO:0016813 hydrolase activity, acting on carbon-nitrogen (but not peptide) bonds, in linear amidines; GO:0043167 ion binding; GO:0043177 organic acid binding; GO:0016403 dimethylargininase activity; GO:0046872 metal ion binding; GO:0043169 …	K01482	DDAH, ddaH; dimethylargininase [EC:3.5.3.18]
P34884	Macrophage migration inhibitory factor OS=Mus musculus OX=10090 GN=Mif PE=1 SV=2	1.539	Up	0.0077419	Mif	12.504	12.644	35.7	3	8	3	0.904	0.672	0.743	1.194	1.155	1.219	cytoplasm,nucleus	GO:0044085 cellular component biogenesis; GO:0044700 single organism signaling; GO:0002694 regulation of leukocyte activation; GO:0010941 regulation of cell death; GO:0090342 regulation of cell aging; GO:0044255 cellular lipid metabolic process; GO:0044237 cellular metabolic process; GO:0010564 regulation of cell cycle process; GO:0008610 lipid biosynthetic process; GO:0048145 regulation of fibro…	GO:0043229 intracellular organelle; GO:0005615 extracellular space; GO:0044421 extracellular region part; GO:0044446 intracellular organelle part; GO:0005737 cytoplasm; GO:0031982 vesicle; GO:0031981 nuclear lumen; GO:0044424 intracellular part; GO:0005829 cytosol; GO:0005623 cell; GO:0005576 extracellular region; GO:0044422 organelle part; GO:0031974 membrane-enclosed lumen; GO:0043231 intracell…	GO:0005125 cytokine activity; GO:0016853 isomerase activity; GO:0003824 catalytic activity; GO:0005102 receptor binding; GO:0005488 binding; GO:0005126 cytokine receptor binding; GO:0005515 protein binding; GO:0050178 phenylpyruvate tautomerase activity; GO:0016860 intramolecular oxidoreductase activity; GO:0004167 dopachrome isomerase activity; GO:0016862 intramolecular oxidoreductase activity, …	K07253	MIF; phenylpyruvate tautomerase [EC:5.3.2.1]	mmu00350 Tyrosine metabolism - Mus musculus (mouse); mmu00360 Phenylalanine metabolism - Mus musculus (mouse);	IPR014347;	Tautomerase/MIF superfamily;
Q9R0N0	Galactokinase OS=Mus musculus OX=10090 GN=Galk1 PE=1 SV=2	1.539	Up	0.00024426	Galk1	42.295	34.979	20.9	7	10	7	0.797	0.829	0.751	1.266	1.209	1.183	nucleus	GO:0046365 monosaccharide catabolic process; GO:0006757 ATP generation from ADP; GO:0009116 nucleoside metabolic process; GO:0042278 purine nucleoside metabolic process; GO:0006165 nucleoside diphosphate phosphorylation; GO:0046031 ADP metabolic process; GO:0019362 pyridine nucleotide metabolic process; GO:0006096 glycolytic process; GO:0009167 purine ribonucleoside monophosphate metabolic proces…	GO:0070062 extracellular exosome; GO:0043226 organelle; GO:0016020 membrane; GO:0044421 extracellular region part; GO:0044464 cell part; GO:0005622 intracellular; GO:0031982 vesicle; GO:1903561 extracellular vesicle; GO:0005737 cytoplasm; GO:0044424 intracellular part; GO:0043227 membrane-bounded organelle; GO:0005623 cell; GO:0005576 extracellular region; GO:0043230 extracellular organelle;	GO:1901265 nucleoside phosphate binding; GO:0016773 phosphotransferase activity, alcohol group as acceptor; GO:0005515 protein binding; GO:0048029 monosaccharide binding; GO:0097159 organic cyclic compound binding; GO:1901363 heterocyclic compound binding; GO:0016301 kinase activity; GO:0003824 catalytic activity; GO:0032553 ribonucleotide binding; GO:0005488 binding; GO:0032550 purine ribonucleo…	K00849	galK; galactokinase [EC:2.7.1.6]	mmu00052 Galactose metabolism - Mus musculus (mouse); mmu00520 Amino sugar and nucleotide sugar metabolism - Mus musculus (mouse); mmu01100 Metabolic pathways - Mus musculus (mouse);	IPR019539; IPR020568; IPR006204; IPR014721; IPR013750;	Galactokinase galactose-binding domain; Ribosomal protein S5 domain 2-type fold; GHMP kinase N-terminal domain; Ribosomal protein S5 domain 2-type fold, subgroup; GHMP kinase, C-terminal domain;
P82343	N-acylglucosamine 2-epimerase OS=Mus musculus OX=10090 GN=Renbp PE=1 SV=3	1.528	Up	9.9122e-05	Renbp	49.771	6.4967	7.2	4	4	4	0.765	0.821	0.795	1.17	1.227	1.24	cytoplasm	GO:0050794 regulation of cellular process; GO:1901071 glucosamine-containing compound metabolic process; GO:0010951 negative regulation of endopeptidase activity; GO:0060255 regulation of macromolecule metabolic process; GO:0044699 single-organism process; GO:0031324 negative regulation of cellular metabolic process; GO:0048523 negative regulation of cellular process; GO:0048519 negative regulati…	GO:0070062 extracellular exosome; GO:0043226 organelle; GO:0044421 extracellular region part; GO:0031982 vesicle; GO:1903561 extracellular vesicle; GO:0043227 membrane-bounded organelle; GO:0005576 extracellular region; GO:0043230 extracellular organelle;	GO:1901265 nucleoside phosphate binding; GO:0016854 racemase and epimerase activity; GO:0016857 racemase and epimerase activity, acting on carbohydrates and derivatives; GO:0061134 peptidase regulator activity; GO:0046983 protein dimerization activity; GO:0050121 N-acylglucosamine 2-epimerase activity; GO:0005515 protein binding; GO:0004857 enzyme inhibitor activity; GO:0098772 molecular function…	K01787	RENBP; N-acylglucosamine 2-epimerase [EC:5.1.3.8]	mmu00520 Amino sugar and nucleotide sugar metabolism - Mus musculus (mouse);	IPR012341; IPR008928; IPR034116;	Six-hairpin glycosidase; Six-hairpin glycosidase-like; AGE domain;
P12658	Calbindin OS=Mus musculus OX=10090 GN=Calb1 PE=1 SV=2	1.523	Up	2.3707e-06	Calb1	29.994	178.53	49.8	16	62	16	0.815	0.788	0.785	1.207	1.222	1.208	cytoplasm	GO:1900271 regulation of long-term synaptic potentiation; GO:0072025 distal convoluted tubule development; GO:0065008 regulation of biological quality; GO:0072503 cellular divalent inorganic cation homeostasis; GO:0072080 nephron tubule development; GO:0060042 retina morphogenesis in camera-type eye; GO:0010842 retina layer formation; GO:0023051 regulation of signaling; GO:0072205 metanephric col…	GO:0030425 dendrite; GO:0044421 extracellular region part; GO:0031982 vesicle; GO:0005737 cytoplasm; GO:0043025 neuronal cell body; GO:0044424 intracellular part; GO:0005623 cell; GO:0043679 axon terminus; GO:0043197 dendritic spine; GO:0070062 extracellular exosome; GO:0044309 neuron spine; GO:0098793 presynapse; GO:0044464 cell part; GO:0005622 intracellular; GO:1903561 extracellular vesicle; G…	GO:0097159 organic cyclic compound binding; GO:0099510 calcium ion binding involved in regulation of cytosolic calcium ion concentration; GO:0019842 vitamin binding; GO:0046914 transition metal ion binding; GO:0005488 binding; GO:0043167 ion binding; GO:0008289 lipid binding; GO:0005499 vitamin D binding; GO:0099567 calcium ion binding involved in regulation of postsynaptic cytosolic calcium ion …	K14757	CALB1, CALB; calbindin D28	mmu04961 Endocrine and other factor-regulated calcium reabsorption - Mus musculus (mouse);	IPR011992; IPR002048;	EF-hand domain pair; EF-hand domain;
P70349	Histidine triad nucleotide-binding protein 1 OS=Mus musculus OX=10090 GN=Hint1 PE=1 SV=3	1.514	Up	3.5096e-05	Hint1	13.777	34.411	39.7	5	8	5	0.816	0.808	0.768	1.217	1.212	1.193	cytoplasm	GO:0050850 positive regulation of calcium-mediated signaling; GO:0044700 single organism signaling; GO:0097659 nucleic acid-templated transcription; GO:0009117 nucleotide metabolic process; GO:0023051 regulation of signaling; GO:1902533 positive regulation of intracellular signal transduction; GO:0044699 single-organism process; GO:0009058 biosynthetic process; GO:0044237 cellular metabolic proce…	GO:0016020 membrane; GO:0044421 extracellular region part; GO:0071944 cell periphery; GO:0005737 cytoplasm; GO:0031982 vesicle; GO:0032991 macromolecular complex; GO:0044424 intracellular part; GO:0005623 cell; GO:0044422 organelle part; GO:0000118 histone deacetylase complex; GO:0031974 membrane-enclosed lumen; GO:0070062 extracellular exosome; GO:0005654 nucleoplasm; GO:1902494 catalytic comple…	GO:0097159 organic cyclic compound binding; GO:1901363 heterocyclic compound binding; GO:0016787 hydrolase activity; GO:0000166 nucleotide binding; GO:1901265 nucleoside phosphate binding; GO:0003824 catalytic activity; GO:0005488 binding; GO:0036094 small molecule binding;	K02503	HINT1, hinT, hit; histidine triad (HIT) family protein		IPR011146;	HIT-like domain;
O89086	RNA-binding protein 3 OS=Mus musculus OX=10090 GN=Rbm3 PE=1 SV=1	1.513	Up	0.0096362	Rbm3	16.604	7.672	16.3	2	3	2	0.693	0.937	0.768	1.252	1.204	1.172	nucleus	GO:0006518 peptide metabolic process; GO:0032270 positive regulation of cellular protein metabolic process; GO:0010608 posttranscriptional regulation of gene expression; GO:0035194 posttranscriptional gene silencing by RNA; GO:0009891 positive regulation of biosynthetic process; GO:0044699 single-organism process; GO:0009058 biosynthetic process; GO:0044237 cellular metabolic process; GO:0008152 …	GO:0043229 intracellular organelle; GO:0030425 dendrite; GO:0042995 cell projection; GO:0043232 intracellular non-membrane-bounded organelle; GO:0044446 intracellular organelle part; GO:0005737 cytoplasm; GO:0031981 nuclear lumen; GO:0044424 intracellular part; GO:0005730 nucleolus; GO:0005623 cell; GO:0044422 organelle part; GO:0043228 non-membrane-bounded organelle; GO:0031974 membrane-enclosed…	GO:0097159 organic cyclic compound binding; GO:1901363 heterocyclic compound binding; GO:0003723 RNA binding; GO:1901265 nucleoside phosphate binding; GO:0005488 binding; GO:0044877 macromolecular complex binding; GO:0003676 nucleic acid binding; GO:0000166 nucleotide binding; GO:0043023 ribosomal large subunit binding; GO:0043021 ribonucleoprotein complex binding; GO:0036094 small molecule bindi…	K13186	RBM3; RNA-binding protein 3		IPR000504; IPR012677; IPR034278;	RNA recognition motif domain; Nucleotide-binding alpha-beta plait domain; RBM3/CIRBP, RNA recognition motif;
Q8BJH1	Zinc finger C2HC domain-containing protein 1A OS=Mus musculus OX=10090 GN=Zc2hc1a PE=1 SV=1	1.513	Up	0.0068816	Zc2hc1a	35.152	2.6358	7.1	2	2	2	0.885	0.744	0.769	1.302	1.256	1.069	nucleus			GO:0046872 metal ion binding; GO:0043169 cation binding; GO:0005488 binding; GO:0043167 ion binding;
Q99JF5	Diphosphomevalonate decarboxylase OS=Mus musculus OX=10090 GN=Mvd PE=1 SV=2	1.508	Up	0.00027998	Mvd	44.072	3.3961	3.5	1	1	1	0.811	0.814	0.777	1.266	1.218	1.139	cytoplasm	GO:0050794 regulation of cellular process; GO:0019287 isopentenyl diphosphate biosynthetic process, mevalonate pathway; GO:0042127 regulation of cell proliferation; GO:1901615 organic hydroxy compound metabolic process; GO:1902652 secondary alcohol metabolic process; GO:0006066 alcohol metabolic process; GO:1902653 secondary alcohol biosynthetic process; GO:0008654 phospholipid biosynthetic proce…	GO:0044464 cell part; GO:0005622 intracellular; GO:0005737 cytoplasm; GO:0044424 intracellular part; GO:0005829 cytosol; GO:0005623 cell; GO:0044444 cytoplasmic part;	GO:1901265 nucleoside phosphate binding; GO:0046983 protein dimerization activity; GO:0005515 protein binding; GO:0030544 Hsp70 protein binding; GO:0097159 organic cyclic compound binding; GO:1901363 heterocyclic compound binding; GO:0042802 identical protein binding; GO:0003824 catalytic activity; GO:0032553 ribonucleotide binding; GO:0016830 carbon-carbon lyase activity; GO:0005488 binding; GO:…	K01597	MVD, mvaD; diphosphomevalonate decarboxylase [EC:4.1.1.33]	mmu00900 Terpenoid backbone biosynthesis - Mus musculus (mouse); mmu01100 Metabolic pathways - Mus musculus (mouse);	IPR020568; IPR006204; IPR014721; IPR013750;	Ribosomal protein S5 domain 2-type fold; GHMP kinase N-terminal domain; Ribosomal protein S5 domain 2-type fold, subgroup; GHMP kinase, C-terminal domain;
O35215	D-dopachrome decarboxylase OS=Mus musculus OX=10090 GN=Ddt PE=1 SV=3	1.502	Up	1.78432e-05	Ddt	13.077	121.73	83.1	9	12	9	0.803	0.8	0.795	1.211	1.227	1.163	cytoplasm	GO:0046148 pigment biosynthetic process; GO:0006582 melanin metabolic process; GO:0006725 cellular aromatic compound metabolic process; GO:1901615 organic hydroxy compound metabolic process; GO:0044711 single-organism biosynthetic process; GO:0042440 pigment metabolic process; GO:0046189 phenol-containing compound biosynthetic process; GO:0044763 single-organism cellular process; GO:0042438 melan…	GO:0070062 extracellular exosome; GO:0043226 organelle; GO:0044421 extracellular region part; GO:0044464 cell part; GO:0005622 intracellular; GO:0005737 cytoplasm; GO:0031982 vesicle; GO:1903561 extracellular vesicle; GO:0044424 intracellular part; GO:0005623 cell; GO:0043227 membrane-bounded organelle; GO:0005576 extracellular region; GO:0043230 extracellular organelle;	GO:0016831 carboxy-lyase activity; GO:0016829 lyase activity; GO:0003824 catalytic activity; GO:0016830 carbon-carbon lyase activity; GO:0033981 D-dopachrome decarboxylase activity;	K10028	DDT; D-dopachrome decarboxylase [EC:4.1.1.84]		IPR014347;	Tautomerase/MIF superfamily;
P16015	Carbonic anhydrase 3 OS=Mus musculus OX=10090 GN=Ca3 PE=1 SV=3	1.502	Up	9.7282e-05	Ca3	29.366	34.937	38.8	8	9	8	0.779	0.828	0.805	1.166	1.244	1.213	cytoplasm	GO:0006950 response to stress; GO:0045471 response to ethanol; GO:0044281 small molecule metabolic process; GO:1901700 response to oxygen-containing compound; GO:0044763 single-organism cellular process; GO:0044699 single-organism process; GO:0097305 response to alcohol; GO:0010033 response to organic substance; GO:0050896 response to stimulus; GO:0016311 dephosphorylation; GO:0044237 cellular me…	GO:0044464 cell part; GO:0005622 intracellular; GO:0005737 cytoplasm; GO:0044424 intracellular part; GO:0005623 cell; GO:0005829 cytosol; GO:0044444 cytoplasmic part;	GO:0016791 phosphatase activity; GO:0043167 ion binding; GO:0016829 lyase activity; GO:0016836 hydro-lyase activity; GO:0016787 hydrolase activity; GO:0008270 zinc ion binding; GO:0004089 carbonate dehydratase activity; GO:0016151 nickel cation binding; GO:0016835 carbon-oxygen lyase activity; GO:0046914 transition metal ion binding; GO:0042578 phosphoric ester hydrolase activity; GO:0003824 cata…	K01672	CA; carbonic anhydrase [EC:4.2.1.1]	mmu00910 Nitrogen metabolism - Mus musculus (mouse);	IPR001148;	Alpha carbonic anhydrase;
Q9EPQ7	StAR-related lipid transfer protein 5 OS=Mus musculus OX=10090 GN=Stard5 PE=1 SV=2	1.502	Up	0.0035845	Stard5	23.922	2.7626	8.5	2	2	2	0.865	0.824	0.717	1.161	1.293	1.161	extracellular	GO:0015918 sterol transport; GO:0015850 organic hydroxy compound transport; GO:0006869 lipid transport; GO:0030301 cholesterol transport; GO:0044699 single-organism process; GO:0010876 lipid localization; GO:0071702 organic substance transport; GO:0070508 cholesterol import; GO:0051234 establishment of localization; GO:0006810 transport; GO:1902578 single-organism localization; GO:0035376 sterol …	GO:0043226 organelle; GO:0043231 intracellular membrane-bounded organelle; GO:0043229 intracellular organelle; GO:0044464 cell part; GO:0005622 intracellular; GO:0005737 cytoplasm; GO:0044424 intracellular part; GO:0043227 membrane-bounded organelle; GO:0005623 cell; GO:0005739 mitochondrion; GO:0044444 cytoplasmic part;	GO:0015485 cholesterol binding; GO:0032934 sterol binding; GO:0043167 ion binding; GO:0005319 lipid transporter activity; GO:0043177 organic acid binding; GO:0022892 substrate-specific transporter activity; GO:0033293 monocarboxylic acid binding; GO:0005496 steroid binding; GO:0097159 organic cyclic compound binding; GO:0032052 bile acid binding; GO:0031406 carboxylic acid binding; GO:0017127 cho…				IPR002913; IPR023393;	START domain; START-like domain;
Q9EQF5	Dihydropyrimidinase OS=Mus musculus OX=10090 GN=Dpys PE=1 SV=2	1.499	Up	0.00136412	Dpys	56.724	2.797	6.6	3	3	3	0.859	0.814	0.736	1.191	1.161	1.259	cytoplasm	GO:0044085 cellular component biogenesis; GO:0016043 cellular component organization; GO:0006725 cellular aromatic compound metabolic process; GO:0051260 protein homooligomerization; GO:0044699 single-organism process; GO:0019860 uracil metabolic process; GO:0006210 thymine catabolic process; GO:0044237 cellular metabolic process; GO:0071704 organic substance metabolic process; GO:0051259 protein…	GO:0044421 extracellular region part; GO:0031982 vesicle; GO:0005737 cytoplasm; GO:0044424 intracellular part; GO:0005623 cell; GO:0005829 cytosol; GO:0005576 extracellular region; GO:0043226 organelle; GO:0070062 extracellular exosome; GO:0005622 intracellular; GO:0044464 cell part; GO:1903561 extracellular vesicle; GO:0043227 membrane-bounded organelle; GO:0043230 extracellular organelle; GO:00…	GO:0002061 pyrimidine nucleobase binding; GO:0016597 amino acid binding; GO:0043167 ion binding; GO:0043177 organic acid binding; GO:0004157 dihydropyrimidinase activity; GO:0016812 hydrolase activity, acting on carbon-nitrogen (but not peptide) bonds, in cyclic amides; GO:0005515 protein binding; GO:0016787 hydrolase activity; GO:0008270 zinc ion binding; GO:0002059 thymine binding; GO:0051219 p…	K01464	DPYS, dht, hydA; dihydropyrimidinase [EC:3.5.2.2]	mmu00240 Pyrimidine metabolism - Mus musculus (mouse); mmu00410 beta-Alanine metabolism - Mus musculus (mouse); mmu00770 Pantothenate and CoA biosynthesis - Mus musculus (mouse); mmu00983 Drug metabolism - other enzymes - Mus musculus (mouse); mmu01100 Metabolic pathways - Mus musculus (mouse);	IPR032466; IPR006680; IPR011059;	Metal-dependent hydrolase; Amidohydrolase-related; Metal-dependent hydrolase, composite domain;
O70493	Sorting nexin-12 OS=Mus musculus OX=10090 GN=Snx12 PE=1 SV=1	1.498	Up	3.6034e-05	Snx12	19.116	7.5703	30.9	6	10	4	0.784	0.821	0.819	1.239	1.206	1.187	cytoplasm	GO:0050794 regulation of cellular process; GO:0060627 regulation of vesicle-mediated transport; GO:0016043 cellular component organization; GO:0042177 negative regulation of protein catabolic process; GO:0060255 regulation of macromolecule metabolic process; GO:0010955 negative regulation of protein processing; GO:1903318 negative regulation of protein maturation; GO:0031324 negative regulation o…	GO:0097708 intracellular vesicle; GO:0043229 intracellular organelle; GO:0016020 membrane; GO:0044421 extracellular region part; GO:0031410 cytoplasmic vesicle; GO:0019898 extrinsic component of membrane; GO:0005737 cytoplasm; GO:0031982 vesicle; GO:0012505 endomembrane system; GO:0044424 intracellular part; GO:0005623 cell; GO:0005576 extracellular region; GO:0005769 early endosome; GO:0070062 e…	GO:0005488 binding; GO:0035091 phosphatidylinositol binding; GO:0005543 phospholipid binding; GO:0043167 ion binding; GO:0008289 lipid binding; GO:0043168 anion binding; GO:0005515 protein binding; GO:0019899 enzyme binding;	K17918	SNX3_12; sorting nexin-3/12	mmu04144 Endocytosis - Mus musculus (mouse);	IPR001683;	Phox homologous domain;
Q9EPQ2	X-linked retinitis pigmentosa GTPase regulator-interacting protein 1 OS=Mus musculus OX=10090 GN=Rpgrip1 PE=1 SV=1	1.495	Up	0.00099606	Rpgrip1	151.99	-2	0.8	1	1	1	0.853	0.771	0.79	1.271	1.212	1.126	nucleus	GO:0044707 single-multicellular organism process; GO:0043010 camera-type eye development; GO:0007601 visual perception; GO:0048666 neuron development; GO:0048869 cellular developmental process; GO:0022008 neurogenesis; GO:0044699 single-organism process; GO:0050896 response to stimulus; GO:0048468 cell development; GO:0050877 neurological system process; GO:0009653 anatomical structure morphogene…	GO:0043229 intracellular organelle; GO:0005929 cilium; GO:0042995 cell projection; GO:0043232 intracellular non-membrane-bounded organelle; GO:0035869 ciliary transition zone; GO:0044430 cytoskeletal part; GO:0044446 intracellular organelle part; GO:0097014 ciliary plasm; GO:0097730 non-motile cilium; GO:0044424 intracellular part; GO:0044463 cell projection part; GO:0005623 cell; GO:0097731 9+0 …	GO:0005515 protein binding; GO:0005488 binding;	K16512	RPGRIP1; X-linked retinitis pigmentosa GTPase regulator-interacting protein 1		IPR021656; IPR000008;	RPGR-interacting protein 1, first C2 domain; C2 domain;
Q9CQM9	Glutaredoxin-3 OS=Mus musculus OX=10090 GN=Glrx3 PE=1 SV=1	1.491	Up	0.00039654	Glrx3	37.778	22.54	17.8	5	7	5	0.771	0.825	0.812	1.243	1.127	1.221	cytoplasm	GO:0050794 regulation of cellular process; GO:0044085 cellular component biogenesis; GO:0051188 cofactor biosynthetic process; GO:0016043 cellular component organization; GO:0065008 regulation of biological quality; GO:1903522 regulation of blood circulation; GO:0045454 cell redox homeostasis; GO:0051241 negative regulation of multicellular organismal process; GO:0044699 single-organism process; …	GO:0030425 dendrite; GO:0044421 extracellular region part; GO:0005938 cell cortex; GO:0071944 cell periphery; GO:0030016 myofibril; GO:0031982 vesicle; GO:0005737 cytoplasm; GO:0099568 cytoplasmic region; GO:0099512 supramolecular fiber; GO:0044424 intracellular part; GO:0030018 Z disc; GO:0099080 supramolecular complex; GO:0005623 cell; GO:0031674 I band; GO:0044422 organelle part; GO:0043228 no…	GO:0015035 protein disulfide oxidoreductase activity; GO:0003723 RNA binding; GO:0043167 ion binding; GO:0019901 protein kinase binding; GO:0005515 protein binding; GO:0019900 kinase binding; GO:0016491 oxidoreductase activity; GO:0015036 disulfide oxidoreductase activity; GO:1901363 heterocyclic compound binding; GO:0097159 organic cyclic compound binding; GO:0009055 electron carrier activity; G…				IPR033658; IPR002109; IPR013766; IPR012336;	Glutaredoxin, PICOT-like; Glutaredoxin; Thioredoxin domain; Thioredoxin-like fold;
P83882	60S ribosomal protein L36a OS=Mus musculus OX=10090 GN=Rpl36a PE=3 SV=2	1.487	Up	8.0329e-05	Rpl36a	12.441	9.6822	33	6	8	6	0.842	0.797	0.777	1.207	1.187	1.198	extracellular	GO:0006518 peptide metabolic process; GO:0043043 peptide biosynthetic process; GO:0044267 cellular protein metabolic process; GO:0006807 nitrogen compound metabolic process; GO:0009058 biosynthetic process; GO:0043603 cellular amide metabolic process; GO:0044238 primary metabolic process; GO:1901566 organonitrogen compound biosynthetic process; GO:1901576 organic substance biosynthetic process; G…	GO:0016020 membrane; GO:0005840 ribosome; GO:0043229 intracellular organelle; GO:0043232 intracellular non-membrane-bounded organelle; GO:0071944 cell periphery; GO:0022625 cytosolic large ribosomal subunit; GO:0044446 intracellular organelle part; GO:0005737 cytoplasm; GO:0032991 macromolecular complex; GO:0044424 intracellular part; GO:0005829 cytosol; GO:0005623 cell; GO:0044422 organelle part…	GO:0003735 structural constituent of ribosome; GO:0005198 structural molecule activity;	K02929	RP-L44e, RPL44; large subunit ribosomal protein L44e	mmu03010 Ribosome - Mus musculus (mouse);	IPR011332;	Zinc-binding ribosomal protein;
Q9CQ60	6-phosphogluconolactonase OS=Mus musculus OX=10090 GN=Pgls PE=1 SV=1	1.487	Up	4.8417e-06	Pgls	27.254	67.572	34.2	8	12	8	0.825	0.803	0.79	1.195	1.187	1.213	extracellular	GO:0006739 NADP metabolic process; GO:0019362 pyridine nucleotide metabolic process; GO:0006725 cellular aromatic compound metabolic process; GO:0046496 nicotinamide nucleotide metabolic process; GO:0009051 pentose-phosphate shunt, oxidative branch; GO:0009117 nucleotide metabolic process; GO:0044699 single-organism process; GO:0072524 pyridine-containing compound metabolic process; GO:0044237 ce…	GO:0070062 extracellular exosome; GO:0043226 organelle; GO:0044421 extracellular region part; GO:0044464 cell part; GO:0005622 intracellular; GO:0005737 cytoplasm; GO:0031982 vesicle; GO:1903561 extracellular vesicle; GO:0044424 intracellular part; GO:0005623 cell; GO:0043227 membrane-bounded organelle; GO:0005576 extracellular region; GO:0043230 extracellular organelle;	GO:0017057 6-phosphogluconolactonase activity; GO:0016787 hydrolase activity; GO:0052689 carboxylic ester hydrolase activity; GO:0003824 catalytic activity; GO:0016788 hydrolase activity, acting on ester bonds;	K01057	PGLS, pgl, devB; 6-phosphogluconolactonase [EC:3.1.1.31]	mmu00030 Pentose phosphate pathway - Mus musculus (mouse); mmu01100 Metabolic pathways - Mus musculus (mouse); mmu01200 Carbon metabolism - Mus musculus (mouse);	IPR006148; IPR005900;	Glucosamine/galactosamine-6-phosphate isomerase; 6-phosphogluconolactonase, DevB-type;
O88844	Isocitrate dehydrogenase [NADP] cytoplasmic OS=Mus musculus OX=10090 GN=Idh1 PE=1 SV=2	1.486	Up	7.9153e-08	Idh1	46.674	137.96	60.1	27	81	26	0.808	0.803	0.804	1.207	1.194	1.188	cytoplasm	GO:0006518 peptide metabolic process; GO:0022414 reproductive process; GO:0044699 single-organism process; GO:0019216 regulation of lipid metabolic process; GO:0046660 female sex differentiation; GO:0044237 cellular metabolic process; GO:0022610 biological adhesion; GO:0008152 metabolic process; GO:0006091 generation of precursor metabolites and energy; GO:0071071 regulation of phospholipid biosy…	GO:0043229 intracellular organelle; GO:0044421 extracellular region part; GO:0030054 cell junction; GO:0005777 peroxisome; GO:0031982 vesicle; GO:0005737 cytoplasm; GO:0070161 anchoring junction; GO:0044424 intracellular part; GO:0005913 cell-cell adherens junction; GO:0005829 cytosol; GO:0005623 cell; GO:0005911 cell-cell junction; GO:0005576 extracellular region; GO:0005739 mitochondrion; GO:00…	GO:1901265 nucleoside phosphate binding; GO:0005102 receptor binding; GO:0046983 protein dimerization activity; GO:0005515 protein binding; GO:0097159 organic cyclic compound binding; GO:1901363 heterocyclic compound binding; GO:0016614 oxidoreductase activity, acting on CH-OH group of donors; GO:0098641 cadherin binding involved in cell-cell adhesion; GO:0016616 oxidoreductase activity, acting o…	K00031	IDH1, IDH2, icd; isocitrate dehydrogenase [EC:1.1.1.42]	mmu00020 Citrate cycle (TCA cycle) - Mus musculus (mouse); mmu00480 Glutathione metabolism - Mus musculus (mouse); mmu01100 Metabolic pathways - Mus musculus (mouse); mmu01200 Carbon metabolism - Mus musculus (mouse); mmu01210 2-Oxocarboxylic acid metabolism - Mus musculus (mouse); mmu01230 Biosynthesis of amino acids - Mus musculus (mouse); mmu04146 Peroxisome - Mus musculus (mouse);	IPR024084;	Isopropylmalate dehydrogenase-like domain;
P28076	Proteasome subunit beta type-9 OS=Mus musculus OX=10090 GN=Psmb9 PE=1 SV=1	1.485	Up	0.000160677	Psmb9	23.396	1.5333	4.1	1	2	1	0.787	0.826	0.81	1.244	1.143	1.212	cytoplasm,nucleus	GO:0051603 proteolysis involved in cellular protein catabolic process; GO:0044257 cellular protein catabolic process; GO:0060255 regulation of macromolecule metabolic process; GO:0044267 cellular protein metabolic process; GO:0044237 cellular metabolic process; GO:0071704 organic substance metabolic process; GO:0008152 metabolic process; GO:0044248 cellular catabolic process; GO:0006508 proteolys…	GO:0043229 intracellular organelle; GO:0044421 extracellular region part; GO:0000502 proteasome complex; GO:1990111 spermatoproteasome complex; GO:0031982 vesicle; GO:0005737 cytoplasm; GO:0032991 macromolecular complex; GO:0044424 intracellular part; GO:0005829 cytosol; GO:0005623 cell; GO:0005576 extracellular region; GO:1905369 endopeptidase complex; GO:0043231 intracellular membrane-bounded o…	GO:0004175 endopeptidase activity; GO:0004298 threonine-type endopeptidase activity; GO:0008233 peptidase activity; GO:0070003 threonine-type peptidase activity; GO:0003824 catalytic activity; GO:0070011 peptidase activity, acting on L-amino acid peptides; GO:0016787 hydrolase activity;	K02741	PSMB9, LMP2; 20S proteasome subunit beta 9 [EC:3.4.25.1]	mmu03050 Proteasome - Mus musculus (mouse);	IPR029055;	Nucleophile aminohydrolases, N-terminal;
A2ADY9	Protein DDI1 homolog 2 OS=Mus musculus OX=10090 GN=Ddi2 PE=1 SV=1	1.479	Up	3.5972e-05	Ddi2	44.59	13.233	13.8	4	6	4	0.84	0.797	0.797	1.217	1.192	1.191	cytoskeleton	GO:0044707 single-multicellular organism process; GO:0003008 system process; GO:0007586 digestion; GO:0050892 intestinal absorption; GO:0044699 single-organism process; GO:0044238 primary metabolic process; GO:0032501 multicellular organismal process; GO:0071704 organic substance metabolic process; GO:0051234 establishment of localization; GO:0006810 transport; GO:0008152 metabolic process; GO:00…	GO:0043229 intracellular organelle; GO:0016020 membrane; GO:0098862 cluster of actin-based cell projections; GO:0005903 brush border; GO:0005737 cytoplasm; GO:0044446 intracellular organelle part; GO:0031981 nuclear lumen; GO:0044424 intracellular part; GO:0005829 cytosol; GO:0005623 cell; GO:0044422 organelle part; GO:0043226 organelle; GO:0043231 intracellular membrane-bounded organelle; GO:003…	GO:0004175 endopeptidase activity; GO:0008233 peptidase activity; GO:0003824 catalytic activity; GO:0005488 binding; GO:0004190 aspartic-type endopeptidase activity; GO:0070011 peptidase activity, acting on L-amino acid peptides; GO:0005515 protein binding; GO:0016787 hydrolase activity; GO:0070001 aspartic-type peptidase activity;	K11885	DDI1; DNA damage-inducible protein 1		IPR019103; IPR029071; IPR021109; IPR000626; IPR033882;	Aspartic peptidase, DDI1-type; Ubiquitin-related domain; Aspartic peptidase domain; Ubiquitin domain; DNA damage inducible protein 1 ubiquitin-like domain;
Q9QXD6	"Fructose-1,6-bisphosphatase 1 OS=Mus musculus OX=10090 GN=Fbp1 PE=1 SV=3"	1.474	Up	1.83505e-05	Fbp1	36.912	216.73	63.9	21	66	20	0.784	0.824	0.819	1.187	1.192	1.198	cytoplasm	GO:0044085 cellular component biogenesis; GO:0071286 cellular response to magnesium ion; GO:0045980 negative regulation of nucleotide metabolic process; GO:0006002 fructose 6-phosphate metabolic process; GO:0044237 cellular metabolic process; GO:0006006 glucose metabolic process; GO:0001558 regulation of cell growth; GO:0045978 negative regulation of nucleoside metabolic process; GO:0008152 metab…	GO:0044421 extracellular region part; GO:0031982 vesicle; GO:0005737 cytoplasm; GO:0044424 intracellular part; GO:0005623 cell; GO:0005829 cytosol; GO:0005576 extracellular region; GO:0043226 organelle; GO:0070062 extracellular exosome; GO:0005622 intracellular; GO:0044464 cell part; GO:1903561 extracellular vesicle; GO:0043227 membrane-bounded organelle; GO:0043230 extracellular organelle; GO:00…	GO:1901265 nucleoside phosphate binding; GO:0016791 phosphatase activity; GO:0005515 protein binding; GO:0016787 hydrolase activity; GO:0048029 monosaccharide binding; GO:1901363 heterocyclic compound binding; GO:0097159 organic cyclic compound binding; GO:0016208 AMP binding; GO:0042802 identical protein binding; GO:0032553 ribonucleotide binding; GO:0003824 catalytic activity; GO:0005488 bindin…	K03841	FBP, fbp; fructose-1,6-bisphosphatase I [EC:3.1.3.11]	mmu00010 Glycolysis / Gluconeogenesis - Mus musculus (mouse); mmu00030 Pentose phosphate pathway - Mus musculus (mouse); mmu00051 Fructose and mannose metabolism - Mus musculus (mouse); mmu01100 Metabolic pathways - Mus musculus (mouse); mmu01200 Carbon metabolism - Mus musculus (mouse); mmu04152 AMPK signaling pathway - Mus musculus (mouse); mmu04910 Insulin signaling pathway - Mus musculus (mou…	IPR033391;	Fructose-1-6-bisphosphatase class I, N-terminal;
P70236	Dual specificity mitogen-activated protein kinase kinase 6 OS=Mus musculus OX=10090 GN=Map2k6 PE=1 SV=1	1.471	Up	0.00110041	Map2k6	37.432	4.2338	5.1	2	2	2	0.807	0.827	0.805	1.297	1.112	1.178	cytoplasm,nucleus	GO:0044700 single organism signaling; GO:0010941 regulation of cell death; GO:0032270 positive regulation of cellular protein metabolic process; GO:0022414 reproductive process; GO:0097659 nucleic acid-templated transcription; GO:0009891 positive regulation of biosynthetic process; GO:0018212 peptidyl-tyrosine modification; GO:0044237 cellular metabolic process; GO:0071900 regulation of protein s…	GO:0043229 intracellular organelle; GO:0043232 intracellular non-membrane-bounded organelle; GO:0005737 cytoplasm; GO:0044424 intracellular part; GO:0005829 cytosol; GO:0005623 cell; GO:0043228 non-membrane-bounded organelle; GO:0043226 organelle; GO:0005856 cytoskeleton; GO:0043231 intracellular membrane-bounded organelle; GO:0005634 nucleus; GO:0005622 intracellular; GO:0044464 cell part; GO:00…	GO:1901265 nucleoside phosphate binding; GO:0016773 phosphotransferase activity, alcohol group as acceptor; GO:0019901 protein kinase binding; GO:0004713 protein tyrosine kinase activity; GO:0005515 protein binding; GO:0004672 protein kinase activity; GO:0004702 signal transducer, downstream of receptor, with serine/threonine kinase activity; GO:0004871 signal transducer activity; GO:1901363 hete…	K04433	MAP2K6, MKK6; mitogen-activated protein kinase kinase 6 [EC:2.7.12.2]	mmu04010 MAPK signaling pathway - Mus musculus (mouse); mmu04015 Rap1 signaling pathway - Mus musculus (mouse); mmu04218 Cellular senescence - Mus musculus (mouse); mmu04380 Osteoclast differentiation - Mus musculus (mouse); mmu04620 Toll-like receptor signaling pathway - Mus musculus (mouse); mmu04664 Fc epsilon RI signaling pathway - Mus musculus (mouse); mmu04668 TNF signaling pathway - Mus mu…	IPR000719; IPR011009;	Protein kinase domain; Protein kinase-like domain;
P41105	60S ribosomal protein L28 OS=Mus musculus OX=10090 GN=Rpl28 PE=1 SV=2	1.469	Up	1.3962e-06	Rpl28	15.733	29.636	35	7	15	7	0.825	0.807	0.801	1.185	1.203	1.187	mitochondria	GO:0050794 regulation of cellular process; GO:0006518 peptide metabolic process; GO:1903955 positive regulation of protein targeting to mitochondrion; GO:0090316 positive regulation of intracellular protein transport; GO:1903829 positive regulation of cellular protein localization; GO:1903533 regulation of protein targeting; GO:0044267 cellular protein metabolic process; GO:0009058 biosynthetic p…	GO:0016020 membrane; GO:0030425 dendrite; GO:0044421 extracellular region part; GO:0005737 cytoplasm; GO:0031982 vesicle; GO:0032991 macromolecular complex; GO:0044424 intracellular part; GO:0005623 cell; GO:0036464 cytoplasmic ribonucleoprotein granule; GO:0044422 organelle part; GO:0043228 non-membrane-bounded organelle; GO:0070062 extracellular exosome; GO:0044391 ribosomal subunit; GO:0005622…	GO:0097159 organic cyclic compound binding; GO:1901363 heterocyclic compound binding; GO:0003723 RNA binding; GO:0005488 binding; GO:0003676 nucleic acid binding; GO:0005198 structural molecule activity; GO:0003735 structural constituent of ribosome;	K02903	RP-L28e, RPL28; large subunit ribosomal protein L28e	mmu03010 Ribosome - Mus musculus (mouse);	IPR029004;	Ribosomal L28e/Mak16;
Q61133	Glutathione S-transferase theta-2 OS=Mus musculus OX=10090 GN=Gstt2 PE=1 SV=4	1.468	Up	0.00131576	Gstt2	27.634	24.95	23.4	5	9	4	0.791	0.829	0.817	1.192	1.195	1.19	cytoplasm	GO:0006790 sulfur compound metabolic process; GO:0008152 metabolic process; GO:0006518 peptide metabolic process; GO:0006575 cellular modified amino acid metabolic process; GO:0006749 glutathione metabolic process; GO:0006807 nitrogen compound metabolic process; GO:0034641 cellular nitrogen compound metabolic process; GO:0043603 cellular amide metabolic process; GO:0009987 cellular process; GO:00…	GO:0043229 intracellular organelle; GO:0044421 extracellular region part; GO:0005737 cytoplasm; GO:0044446 intracellular organelle part; GO:0031982 vesicle; GO:0031981 nuclear lumen; GO:0044424 intracellular part; GO:0005829 cytosol; GO:0005623 cell; GO:0005576 extracellular region; GO:0044422 organelle part; GO:0031974 membrane-enclosed lumen; GO:0043226 organelle; GO:0070062 extracellular exoso…	GO:0004364 glutathione transferase activity; GO:0016765 transferase activity, transferring alkyl or aryl (other than methyl) groups; GO:0005515 protein binding; GO:0003824 catalytic activity; GO:0016740 transferase activity; GO:0005488 binding;	K00799	GST, gst; glutathione S-transferase [EC:2.5.1.18]	mmu00480 Glutathione metabolism - Mus musculus (mouse); mmu00980 Metabolism of xenobiotics by cytochrome P450 - Mus musculus (mouse); mmu00982 Drug metabolism - cytochrome P450 - Mus musculus (mouse); mmu00983 Drug metabolism - other enzymes - Mus musculus (mouse); mmu01524 Platinum drug resistance - Mus musculus (mouse); mmu05200 Pathways in cancer - Mus musculus (mouse); mmu05204 Chemical carci…	IPR010987; IPR004046; IPR004045; IPR012336;	Glutathione S-transferase, C-terminal-like; Glutathione S-transferase, C-terminal; Glutathione S-transferase, N-terminal; Thioredoxin-like fold;
Q9Z2C5	Myotubularin OS=Mus musculus OX=10090 GN=Mtm1 PE=1 SV=2	1.468	Up	0.047681	Mtm1	69.558	3.9678	7.6	4	4	4	0.958	0.767	0.714	1.18	1.207	1.193	cytoplasm	GO:0065008 regulation of biological quality; GO:0051896 regulation of protein kinase B signaling; GO:0032989 cellular component morphogenesis; GO:0044255 cellular lipid metabolic process; GO:1902116 negative regulation of organelle assembly; GO:0044237 cellular metabolic process; GO:0015031 protein transport; GO:0045927 positive regulation of growth; GO:0008152 metabolic process; GO:0051240 posit…	GO:0016020 membrane; GO:0044421 extracellular region part; GO:0031410 cytoplasmic vesicle; GO:0071944 cell periphery; GO:0030016 myofibril; GO:0031982 vesicle; GO:0005737 cytoplasm; GO:0099512 supramolecular fiber; GO:0044424 intracellular part; GO:0098858 actin-based cell projection; GO:0099080 supramolecular complex; GO:0005623 cell; GO:0031674 I band; GO:0044422 organelle part; GO:0043228 non-…	GO:0004438 phosphatidylinositol-3-phosphatase activity; GO:0052629 phosphatidylinositol-3,5-bisphosphate 3-phosphatase activity; GO:0016791 phosphatase activity; GO:0043167 ion binding; GO:0044877 macromolecular complex binding; GO:0005515 protein binding; GO:0016787 hydrolase activity; GO:0052866 phosphatidylinositol phosphate phosphatase activity; GO:0004721 phosphoprotein phosphatase activity;…	K01108	MTM1; myotubularin [EC:3.1.3.64 3.1.3.95]	mmu00562 Inositol phosphate metabolism - Mus musculus (mouse); mmu01100 Metabolic pathways - Mus musculus (mouse); mmu04070 Phosphatidylinositol signaling system - Mus musculus (mouse);	IPR029021; IPR000387; IPR003595; IPR011993; IPR004182; IPR010569;	Protein-tyrosine phosphatase-like; Tyrosine specific protein phosphatases domain; Protein-tyrosine phosphatase, catalytic; PH domain-like; GRAM domain; Myotubularin-like phosphatase domain;
P62754	40S ribosomal protein S6 OS=Mus musculus OX=10090 GN=Rps6 PE=1 SV=1	1.467	Up	8.0123e-05	Rps6	28.68	44.112	24.9	8	16	8	0.825	0.787	0.835	1.228	1.194	1.167	cytoplasm	GO:0044085 cellular component biogenesis; GO:0044700 single organism signaling; GO:0022613 ribonucleoprotein complex biogenesis; GO:0010941 regulation of cell death; GO:0065008 regulation of biological quality; GO:0045321 leukocyte activation; GO:0006518 peptide metabolic process; GO:0022414 reproductive process; GO:0002262 myeloid cell homeostasis; GO:0042593 glucose homeostasis; GO:0044237 cell…	GO:0016020 membrane; GO:0030425 dendrite; GO:0015935 small ribosomal subunit; GO:0005737 cytoplasm; GO:0032991 macromolecular complex; GO:0044424 intracellular part; GO:0005623 cell; GO:0036464 cytoplasmic ribonucleoprotein granule; GO:0044422 organelle part; GO:0043228 non-membrane-bounded organelle; GO:0031974 membrane-enclosed lumen; GO:0070013 intracellular organelle lumen; GO:0005622 intrace…	GO:0097159 organic cyclic compound binding; GO:1901363 heterocyclic compound binding; GO:0003723 RNA binding; GO:0005488 binding; GO:0003676 nucleic acid binding; GO:0019901 protein kinase binding; GO:0005515 protein binding; GO:0019900 kinase binding; GO:0005198 structural molecule activity; GO:0003735 structural constituent of ribosome; GO:0019899 enzyme binding;	K02991	RP-S6e, RPS6; small subunit ribosomal protein S6e	mmu01521 EGFR tyrosine kinase inhibitor resistance - Mus musculus (mouse); mmu03010 Ribosome - Mus musculus (mouse); mmu04066 HIF-1 signaling pathway - Mus musculus (mouse); mmu04150 mTOR signaling pathway - Mus musculus (mouse); mmu04151 PI3K-Akt signaling pathway - Mus musculus (mouse); mmu04371 Apelin signaling pathway - Mus musculus (mouse); mmu04714 Thermogenesis - Mus musculus (mouse); mmu0…
P24472	Glutathione S-transferase A4 OS=Mus musculus OX=10090 GN=Gsta4 PE=1 SV=3	1.466	Up	1.57477e-05	Gsta4	25.564	8.7904	21.6	5	7	4	0.829	0.803	0.803	1.211	1.172	1.187	cytoplasm	GO:0071466 cellular response to xenobiotic stimulus; GO:0035094 response to nicotine; GO:0006518 peptide metabolic process; GO:0043279 response to alkaloid; GO:0050896 response to stimulus; GO:0044237 cellular metabolic process; GO:0071704 organic substance metabolic process; GO:0008152 metabolic process; GO:0006575 cellular modified amino acid metabolic process; GO:0009410 response to xenobiotic…	GO:0043226 organelle; GO:0043231 intracellular membrane-bounded organelle; GO:0043229 intracellular organelle; GO:0044464 cell part; GO:0005622 intracellular; GO:0005737 cytoplasm; GO:0044424 intracellular part; GO:0043227 membrane-bounded organelle; GO:0005623 cell; GO:0005739 mitochondrion; GO:0044444 cytoplasmic part;	GO:0043167 ion binding; GO:0005515 protein binding; GO:0008144 drug binding; GO:0033218 amide binding; GO:0043295 glutathione binding; GO:1900750 oligopeptide binding; GO:1901681 sulfur compound binding; GO:0004364 glutathione transferase activity; GO:0072341 modified amino acid binding; GO:0003824 catalytic activity; GO:0042277 peptide binding; GO:0005488 binding; GO:0016765 transferase activity…	K00799	GST, gst; glutathione S-transferase [EC:2.5.1.18]	mmu00480 Glutathione metabolism - Mus musculus (mouse); mmu00980 Metabolism of xenobiotics by cytochrome P450 - Mus musculus (mouse); mmu00982 Drug metabolism - cytochrome P450 - Mus musculus (mouse); mmu00983 Drug metabolism - other enzymes - Mus musculus (mouse); mmu01524 Platinum drug resistance - Mus musculus (mouse); mmu05200 Pathways in cancer - Mus musculus (mouse); mmu05204 Chemical carci…	IPR010987; IPR004046; IPR004045; IPR012336;	Glutathione S-transferase, C-terminal-like; Glutathione S-transferase, C-terminal; Glutathione S-transferase, N-terminal; Thioredoxin-like fold;
Q3U6Q4	Phosphoinositide 3-kinase regulatory subunit 6 OS=Mus musculus OX=10090 GN=Pik3r6 PE=1 SV=1	1.466	Up	6.0183e-05	Pik3r6	84.662	1.2159	2.1	2	2	2	0.788	0.845	0.808	1.184	1.184	1.21	cytoplasm,nucleus	GO:0044700 single organism signaling; GO:0002694 regulation of leukocyte activation; GO:0032270 positive regulation of cellular protein metabolic process; GO:0043551 regulation of phosphatidylinositol 3-kinase activity; GO:0046854 phosphatidylinositol phosphorylation; GO:0044255 cellular lipid metabolic process; GO:0031347 regulation of defense response; GO:0019216 regulation of lipid metabolic p…	GO:0016020 membrane; GO:0097651 phosphatidylinositol 3-kinase complex, class I; GO:0061695 transferase complex, transferring phosphorus-containing groups; GO:0019898 extrinsic component of membrane; GO:0071944 cell periphery; GO:0005737 cytoplasm; GO:0032991 macromolecular complex; GO:0044424 intracellular part; GO:1990234 transferase complex; GO:0005623 cell; GO:0005886 plasma membrane; GO:00059…	GO:0035014 phosphatidylinositol 3-kinase regulator activity; GO:0046935 1-phosphatidylinositol-3-kinase regulator activity; GO:0019207 kinase regulator activity; GO:0098772 molecular function regulator; GO:0030234 enzyme regulator activity;	K21290	PIK3R5_6; phosphoinositide-3-kinase regulatory subunit 5/6	mmu04022 cGMP-PKG signaling pathway - Mus musculus (mouse); mmu04062 Chemokine signaling pathway - Mus musculus (mouse); mmu04072 Phospholipase D signaling pathway - Mus musculus (mouse); mmu04151 PI3K-Akt signaling pathway - Mus musculus (mouse); mmu04261 Adrenergic signaling in cardiomyocytes - Mus musculus (mouse); mmu04371 Apelin signaling pathway - Mus musculus (mouse); mmu04611 Platelet act…
Q8VDQ1	Prostaglandin reductase 2 OS=Mus musculus OX=10090 GN=Ptgr2 PE=1 SV=2	1.466	Up	1.5029e-05	Ptgr2	38.015	17.299	8.5	3	5	3	0.809	0.81	0.834	1.22	1.194	1.181	mitochondria	GO:0019371 cyclooxygenase pathway; GO:0033559 unsaturated fatty acid metabolic process; GO:0019369 arachidonic acid metabolic process; GO:0016053 organic acid biosynthetic process; GO:1901568 fatty acid derivative metabolic process; GO:0044699 single-organism process; GO:0009058 biosynthetic process; GO:0044255 cellular lipid metabolic process; GO:0044237 cellular metabolic process; GO:0001516 pr…	GO:0043229 intracellular organelle; GO:0044421 extracellular region part; GO:0005737 cytoplasm; GO:0031982 vesicle; GO:0044424 intracellular part; GO:0005829 cytosol; GO:0005623 cell; GO:0005576 extracellular region; GO:0005739 mitochondrion; GO:0043231 intracellular membrane-bounded organelle; GO:0043226 organelle; GO:0070062 extracellular exosome; GO:0005622 intracellular; GO:0044464 cell part;…	GO:0016627 oxidoreductase activity, acting on the CH-CH group of donors; GO:0016614 oxidoreductase activity, acting on CH-OH group of donors; GO:0016616 oxidoreductase activity, acting on the CH-OH group of donors, NAD or NADP as acceptor; GO:0016628 oxidoreductase activity, acting on the CH-CH group of donors, NAD or NADP as acceptor; GO:0036132 13-prostaglandin reductase activity; GO:0003824 ca…	K13949	PTGR2, ZADH1; prostaglandin reductase 2 [EC:1.3.1.48]		IPR011032; IPR016040; IPR013149;	GroES-like; NAD(P)-binding domain; Alcohol dehydrogenase, C-terminal;
Q91Y97	Fructose-bisphosphate aldolase B OS=Mus musculus OX=10090 GN=Aldob PE=1 SV=3	1.465	Up	3.2888e-07	Aldob	39.507	323.31	56.6	24	82	23	0.822	0.814	0.803	1.19	1.195	1.189	cytoplasm	GO:0046365 monosaccharide catabolic process; GO:0044085 cellular component biogenesis; GO:0006757 ATP generation from ADP; GO:0009116 nucleoside metabolic process; GO:0042278 purine nucleoside metabolic process; GO:0006165 nucleoside diphosphate phosphorylation; GO:0046031 ADP metabolic process; GO:0019362 pyridine nucleotide metabolic process; GO:0006096 glycolytic process; GO:0009167 purine rib…	GO:0043229 intracellular organelle; GO:0044421 extracellular region part; GO:0044450 microtubule organizing center part; GO:0043232 intracellular non-membrane-bounded organelle; GO:0044430 cytoskeletal part; GO:0031982 vesicle; GO:0034451 centriolar satellite; GO:0044446 intracellular organelle part; GO:0005737 cytoplasm; GO:0044424 intracellular part; GO:0005623 cell; GO:0005576 extracellular re…	GO:0061609 fructose-1-phosphate aldolase activity; GO:0042802 identical protein binding; GO:0008092 cytoskeletal protein binding; GO:0004332 fructose-bisphosphate aldolase activity; GO:0003824 catalytic activity; GO:0051117 ATPase binding; GO:0016830 carbon-carbon lyase activity; GO:0005488 binding; GO:0070061 fructose binding; GO:0030246 carbohydrate binding; GO:0016829 lyase activity; GO:000551…	K01623	ALDO; fructose-bisphosphate aldolase, class I [EC:4.1.2.13]	mmu00010 Glycolysis / Gluconeogenesis - Mus musculus (mouse); mmu00030 Pentose phosphate pathway - Mus musculus (mouse); mmu00051 Fructose and mannose metabolism - Mus musculus (mouse); mmu01100 Metabolic pathways - Mus musculus (mouse); mmu01200 Carbon metabolism - Mus musculus (mouse); mmu01230 Biosynthesis of amino acids - Mus musculus (mouse);	IPR013785;	Aldolase-type TIM barrel;
P62774	Myotrophin OS=Mus musculus OX=10090 GN=Mtpn PE=1 SV=2	1.463	Up	0.00028485	Mtpn	12.861	3.3109	14.4	2	2	2	0.838	0.823	0.784	1.241	1.199	1.138	cytoplasm	GO:0065008 regulation of biological quality; GO:0007420 brain development; GO:0009891 positive regulation of biosynthetic process; GO:0014742 positive regulation of muscle hypertrophy; GO:0030832 regulation of actin filament length; GO:0044237 cellular metabolic process; GO:0045927 positive regulation of growth; GO:0001558 regulation of cell growth; GO:0009605 response to external stimulus; GO:00…	GO:0044421 extracellular region part; GO:0031982 vesicle; GO:0005737 cytoplasm; GO:0032991 macromolecular complex; GO:0044424 intracellular part; GO:0005623 cell; GO:0044422 organelle part; GO:0043228 non-membrane-bounded organelle; GO:0070062 extracellular exosome; GO:0005856 cytoskeleton; GO:0005622 intracellular; GO:0044464 cell part; GO:1903561 extracellular vesicle; GO:0048471 perinuclear re…	GO:0097159 organic cyclic compound binding; GO:1901363 heterocyclic compound binding; GO:0003677 DNA binding; GO:0005515 protein binding; GO:0043565 sequence-specific DNA binding; GO:0005488 binding; GO:0003676 nucleic acid binding;				IPR020683;	Ankyrin repeat-containing domain;
Q07813	Apoptosis regulator BAX OS=Mus musculus OX=10090 GN=Bax PE=1 SV=1	1.461	Up	9.812e-05	Bax	21.394	13.937	12.5	2	3	2	0.843	0.779	0.823	1.176	1.195	1.2	plasma membrane	GO:0044085 cellular component biogenesis; GO:0044700 single organism signaling; GO:0010941 regulation of cell death; GO:0022414 reproductive process; GO:0043523 regulation of neuron apoptotic process; GO:0044255 cellular lipid metabolic process; GO:0032091 negative regulation of protein binding; GO:1905897 regulation of response to endoplasmic reticulum stress; GO:0044237 cellular metabolic proce…	GO:0016020 membrane; GO:0097136 Bcl-2 family protein complex; GO:0005783 endoplasmic reticulum; GO:0042175 nuclear outer membrane-endoplasmic reticulum membrane network; GO:0019867 outer membrane; GO:0044421 extracellular region part; GO:0031090 organelle membrane; GO:0071944 cell periphery; GO:0098796 membrane protein complex; GO:0031982 vesicle; GO:0005737 cytoplasm; GO:0031224 intrinsic compon…	GO:0051434 BH3 domain binding; GO:0031072 heat shock protein binding; GO:0046982 protein heterodimerization activity; GO:0051087 chaperone binding; GO:0046983 protein dimerization activity; GO:0022803 passive transmembrane transporter activity; GO:0005515 protein binding; GO:0030544 Hsp70 protein binding; GO:0015267 channel activity; GO:0070513 death domain binding; GO:0042802 identical protein b…	K02159	BAX; apoptosis regulator BAX	mmu01521 EGFR tyrosine kinase inhibitor resistance - Mus musculus (mouse); mmu01522 Endocrine resistance - Mus musculus (mouse); mmu01524 Platinum drug resistance - Mus musculus (mouse); mmu04071 Sphingolipid signaling pathway - Mus musculus (mouse); mmu04115 p53 signaling pathway - Mus musculus (mouse); mmu04141 Protein processing in endoplasmic reticulum - Mus musculus (mouse); mmu04210 Apoptos…
Q9D773	"39S ribosomal protein L2, mitochondrial OS=Mus musculus OX=10090 GN=Mrpl2 PE=1 SV=1"	1.46	Up	0.00069919	Mrpl2	33.34	11.958	12.7	4	4	4	0.826	0.755	0.864	1.202	1.193	1.175	mitochondria	GO:0006518 peptide metabolic process; GO:0043043 peptide biosynthetic process; GO:0044267 cellular protein metabolic process; GO:0006807 nitrogen compound metabolic process; GO:0009058 biosynthetic process; GO:0043603 cellular amide metabolic process; GO:0032543 mitochondrial translation; GO:0044238 primary metabolic process; GO:1901566 organonitrogen compound biosynthetic process; GO:1901576 org…	GO:0005759 mitochondrial matrix; GO:0005840 ribosome; GO:0043229 intracellular organelle; GO:0044429 mitochondrial part; GO:0043232 intracellular non-membrane-bounded organelle; GO:0044446 intracellular organelle part; GO:0005737 cytoplasm; GO:0032991 macromolecular complex; GO:0044424 intracellular part; GO:0005762 mitochondrial large ribosomal subunit; GO:0005761 mitochondrial ribosome; GO:0005…	GO:0097159 organic cyclic compound binding; GO:1901363 heterocyclic compound binding; GO:0003723 RNA binding; GO:0005488 binding; GO:0003676 nucleic acid binding; GO:0005198 structural molecule activity; GO:0003735 structural constituent of ribosome;	K02886	RP-L2, MRPL2, rplB; large subunit ribosomal protein L2	mmu03010 Ribosome - Mus musculus (mouse);	IPR008991; IPR012340; IPR022669; IPR022666; IPR014726; IPR014722;	Translation protein SH3-like domain; Nucleic acid-binding, OB-fold; Ribosomal protein L2, C-terminal; Ribosomal Proteins L2, RNA binding domain; Ribosomal protein L2, domain 3; Ribosomal protein L2 domain 2;
Q8VDI7	Ubiquitin-associated domain-containing protein 1 OS=Mus musculus OX=10090 GN=Ubac1 PE=1 SV=2	1.459	Up	0.030377	Ubac1	45.53	2.5292	3.2	1	1	1	0.656	0.928	0.867	1.282	1.214	1.08	cytoplasm	GO:0008152 metabolic process; GO:0032446 protein modification by small protein conjugation; GO:0016567 protein ubiquitination; GO:0044260 cellular macromolecule metabolic process; GO:0044267 cellular protein metabolic process; GO:0006464 cellular protein modification process; GO:0043170 macromolecule metabolic process; GO:0019538 protein metabolic process; GO:0070647 protein modification by small…	GO:0016020 membrane; GO:0043229 intracellular organelle; GO:0044421 extracellular region part; GO:0071944 cell periphery; GO:0005737 cytoplasm; GO:0031982 vesicle; GO:0012505 endomembrane system; GO:0044424 intracellular part; GO:0005829 cytosol; GO:0005623 cell; GO:0005576 extracellular region; GO:0005886 plasma membrane; GO:0043226 organelle; GO:0070062 extracellular exosome; GO:0043231 intrace…	GO:0005515 protein binding; GO:0005488 binding;	K12174	KPC2, UBAC1; Kip1 ubiquitination-promoting complex protein 2		IPR006636; IPR015940; IPR029071; IPR009060;	Heat shock chaperonin-binding; Ubiquitin-associated domain; Ubiquitin-related domain; UBA-like;
Q9JII6	Alcohol dehydrogenase [NADP(+)] OS=Mus musculus OX=10090 GN=Akr1a1 PE=1 SV=3	1.459	Up	1.7244e-06	Akr1a1	36.586	201.55	70.2	23	72	23	0.805	0.805	0.826	1.18	1.175	1.198	cytoplasm	GO:0046365 monosaccharide catabolic process; GO:0009110 vitamin biosynthetic process; GO:0016051 carbohydrate biosynthetic process; GO:0016053 organic acid biosynthetic process; GO:0044699 single-organism process; GO:0009058 biosynthetic process; GO:0046364 monosaccharide biosynthetic process; GO:0019853 L-ascorbic acid biosynthetic process; GO:0044237 cellular metabolic process; GO:0006063 uroni…	GO:0016020 membrane; GO:0005615 extracellular space; GO:0044421 extracellular region part; GO:0016324 apical plasma membrane; GO:0071944 cell periphery; GO:0005737 cytoplasm; GO:0031982 vesicle; GO:0044424 intracellular part; GO:0005829 cytosol; GO:0005623 cell; GO:0005576 extracellular region; GO:0005886 plasma membrane; GO:0043226 organelle; GO:0070062 extracellular exosome; GO:0044459 plasma m…	GO:0016614 oxidoreductase activity, acting on CH-OH group of donors; GO:0004032 alditol:NADP+ 1-oxidoreductase activity; GO:0016616 oxidoreductase activity, acting on the CH-OH group of donors, NAD or NADP as acceptor; GO:0047939 L-glucuronate reductase activity; GO:0003824 catalytic activity; GO:0008106 alcohol dehydrogenase (NADP+) activity; GO:0004033 aldo-keto reductase (NADP) activity; GO:00…	K00002	AKR1A1, adh; alcohol dehydrogenase (NADP+) [EC:1.1.1.2]	mmu00010 Glycolysis / Gluconeogenesis - Mus musculus (mouse); mmu00040 Pentose and glucuronate interconversions - Mus musculus (mouse); mmu00561 Glycerolipid metabolism - Mus musculus (mouse); mmu01100 Metabolic pathways - Mus musculus (mouse);	IPR023210;	NADP-dependent oxidoreductase domain;
Q9ET26	E3 ubiquitin-protein ligase RNF114 OS=Mus musculus OX=10090 GN=Rnf114 PE=1 SV=2	1.459	Up	0.0041179	Rnf114	25.745	9.2937	13.1	2	2	2	0.889	0.741	0.818	1.264	1.195	1.113	nucleus	GO:0032270 positive regulation of cellular protein metabolic process; GO:0022414 reproductive process; GO:0032436 positive regulation of proteasomal ubiquitin-dependent protein catabolic process; GO:0048869 cellular developmental process; GO:0031331 positive regulation of cellular catabolic process; GO:0044699 single-organism process; GO:0044237 cellular metabolic process; GO:1903364 positive reg…	GO:0043229 intracellular organelle; GO:0016020 membrane; GO:0071944 cell periphery; GO:0005737 cytoplasm; GO:0044424 intracellular part; GO:0005623 cell; GO:0005829 cytosol; GO:0005886 plasma membrane; GO:0043231 intracellular membrane-bounded organelle; GO:0043226 organelle; GO:0005634 nucleus; GO:0005622 intracellular; GO:0044464 cell part; GO:0043227 membrane-bounded organelle; GO:0044444 cyto…	GO:0019787 ubiquitin-like protein transferase activity; GO:0043167 ion binding; GO:0031624 ubiquitin conjugating enzyme binding; GO:0005515 protein binding; GO:0061659 ubiquitin-like protein ligase activity; GO:0008270 zinc ion binding; GO:0061630 ubiquitin protein ligase activity; GO:0044390 ubiquitin-like protein conjugating enzyme binding; GO:0046914 transition metal ion binding; GO:0003824 ca…	K15697	RNF114; RING finger protein 114 [EC:2.3.2.27]		IPR015880; IPR027370; IPR001841; IPR008598; IPR013083;	Zinc finger, C2H2-like; RING-type zinc-finger, LisH dimerisation motif; Zinc finger, RING-type; Drought induced 19 protein type, zinc-binding domain; Zinc finger, RING/FYVE/PHD-type;
P51885	Lumican OS=Mus musculus OX=10090 GN=Lum PE=1 SV=2	1.458	Up	3.3403e-07	Lum	38.265	46.295	24.9	7	13	7	0.821	0.812	0.818	1.178	1.203	1.192	extracellular	GO:0030199 collagen fibril organization; GO:0007601 visual perception; GO:0051216 cartilage development; GO:0009891 positive regulation of biosynthetic process; GO:0044699 single-organism process; GO:0050877 neurological system process; GO:0032914 positive regulation of transforming growth factor beta1 production; GO:2001141 regulation of RNA biosynthetic process; GO:0009893 positive regulation o…	GO:0098643 banded collagen fibril; GO:0005615 extracellular space; GO:0044421 extracellular region part; GO:0098644 complex of collagen trimers; GO:0031982 vesicle; GO:0032991 macromolecular complex; GO:0005583 fibrillar collagen trimer; GO:0099512 supramolecular fiber; GO:0099080 supramolecular complex; GO:0044420 extracellular matrix component; GO:0005576 extracellular region; GO:0005581 collag…	GO:0005518 collagen binding; GO:0005515 protein binding; GO:0005488 binding; GO:0032403 protein complex binding; GO:0044877 macromolecular complex binding;	K08122	LUM; lumican	mmu05205 Proteoglycans in cancer - Mus musculus (mouse);	IPR000372; IPR032675;	Leucine-rich repeat N-terminal domain; Leucine-rich repeat domain, L domain-like;
Q80TZ3	Putative tyrosine-protein phosphatase auxilin OS=Mus musculus OX=10090 GN=Dnajc6 PE=1 SV=2	1.454	Up	0.0040362	Dnajc6	102.3	6.6372	4.5	4	5	2	0.81	0.783	0.862	1.288	1.216	1.066	cytoplasm,nucleus	GO:0060627 regulation of vesicle-mediated transport; GO:0044699 single-organism process; GO:0044237 cellular metabolic process; GO:0006796 phosphate-containing compound metabolic process; GO:0099504 synaptic vesicle cycle; GO:0051234 establishment of localization; GO:0043241 protein complex disassembly; GO:0099003 vesicle-mediated transport in synapse; GO:0008152 metabolic process; GO:0051649 est…	GO:0043226 organelle; GO:0098794 postsynapse; GO:0005622 intracellular; GO:0044464 cell part; GO:0014069 postsynaptic density; GO:0031982 vesicle; GO:0099572 postsynaptic specialization; GO:0005623 cell; GO:0043227 membrane-bounded organelle; GO:0098984 neuron to neuron synapse; GO:0032279 asymmetric synapse; GO:0045202 synapse; GO:0044456 synapse part;	GO:0004725 protein tyrosine phosphatase activity; GO:0003824 catalytic activity; GO:0042578 phosphoric ester hydrolase activity; GO:0005488 binding; GO:0016791 phosphatase activity; GO:0016788 hydrolase activity, acting on ester bonds; GO:0019904 protein domain specific binding; GO:0016787 hydrolase activity; GO:0005515 protein binding; GO:0004721 phosphoprotein phosphatase activity; GO:0017124 S…	K09526	DNAJC6; DnaJ homolog subfamily C member 6	mmu04144 Endocytosis - Mus musculus (mouse);	IPR029021; IPR029023; IPR014020; IPR001623; IPR000008;	Protein-tyrosine phosphatase-like; Tensin phosphatase, lipid phosphatase domain; Tensin phosphatase, C2 domain; DnaJ domain; C2 domain;
P62242	40S ribosomal protein S8 OS=Mus musculus OX=10090 GN=Rps8 PE=1 SV=2	1.454	Up	9.5396e-05	Rps8	24.205	119.55	45.2	8	21	8	0.796	0.843	0.824	1.188	1.163	1.231	nucleus	GO:0044085 cellular component biogenesis; GO:0022613 ribonucleoprotein complex biogenesis; GO:0006518 peptide metabolic process; GO:0006725 cellular aromatic compound metabolic process; GO:0044267 cellular protein metabolic process; GO:0009058 biosynthetic process; GO:1901566 organonitrogen compound biosynthetic process; GO:0044237 cellular metabolic process; GO:0071704 organic substance metaboli…	GO:0016020 membrane; GO:0005783 endoplasmic reticulum; GO:0044421 extracellular region part; GO:0030054 cell junction; GO:0015935 small ribosomal subunit; GO:0005737 cytoplasm; GO:0031982 vesicle; GO:0032991 macromolecular complex; GO:0044424 intracellular part; GO:0005623 cell; GO:0044422 organelle part; GO:0043228 non-membrane-bounded organelle; GO:0070062 extracellular exosome; GO:0005925 foca…	GO:0097159 organic cyclic compound binding; GO:1901363 heterocyclic compound binding; GO:0003723 RNA binding; GO:0005488 binding; GO:0003676 nucleic acid binding; GO:0005198 structural molecule activity; GO:0003735 structural constituent of ribosome;	K02995	RP-S8e, RPS8; small subunit ribosomal protein S8e	mmu03010 Ribosome - Mus musculus (mouse);
Q91WL5	Cytochrome P450 4A12A OS=Mus musculus OX=10090 GN=Cyp4a12a PE=1 SV=2	1.452	Up	2.177e-05	Cyp4a12a	58.349	28.324	13.4	6	10	6	0.811	0.825	0.792	1.17	1.154	1.201	endoplasmic reticulum	GO:0055114 oxidation-reduction process; GO:0044281 small molecule metabolic process; GO:0044763 single-organism cellular process; GO:0044699 single-organism process; GO:0044255 cellular lipid metabolic process; GO:0006631 fatty acid metabolic process; GO:0044238 primary metabolic process; GO:0044237 cellular metabolic process; GO:0071704 organic substance metabolic process; GO:0008152 metabolic p…	GO:0016020 membrane; GO:0043229 intracellular organelle; GO:0042175 nuclear outer membrane-endoplasmic reticulum membrane network; GO:0005783 endoplasmic reticulum; GO:0031090 organelle membrane; GO:0044446 intracellular organelle part; GO:0005737 cytoplasm; GO:0012505 endomembrane system; GO:0044424 intracellular part; GO:0005623 cell; GO:0044422 organelle part; GO:0043226 organelle; GO:0043231 …	GO:0005506 iron ion binding; GO:0018685 alkane 1-monooxygenase activity; GO:0043167 ion binding; GO:0016705 oxidoreductase activity, acting on paired donors, with incorporation or reduction of molecular oxygen; GO:0016491 oxidoreductase activity; GO:1901363 heterocyclic compound binding; GO:0097159 organic cyclic compound binding; GO:0020037 heme binding; GO:0016713 oxidoreductase activity, actin…	K07425	CYP4A; alkane 1-monooxygenase [EC:1.14.15.3]	mmu00071 Fatty acid degradation - Mus musculus (mouse); mmu00590 Arachidonic acid metabolism - Mus musculus (mouse); mmu00830 Retinol metabolism - Mus musculus (mouse); mmu01100 Metabolic pathways - Mus musculus (mouse); mmu03320 PPAR signaling pathway - Mus musculus (mouse); mmu04270 Vascular smooth muscle contraction - Mus musculus (mouse); mmu04750 Inflammatory mediator regulation of TRP chann…
Q61037	Tuberin OS=Mus musculus OX=10090 GN=Tsc2 PE=1 SV=1	1.45	Up	6.4349e-05	Tsc2	202.07	6.2582	1.5	2	2	2	0.816	0.833	0.808	1.154	1.233	1.175	plasma membrane	GO:0060627 regulation of vesicle-mediated transport; GO:0044700 single organism signaling; GO:0065008 regulation of biological quality; GO:0051896 regulation of protein kinase B signaling; GO:0007166 cell surface receptor signaling pathway; GO:0035148 tube formation; GO:0043009 chordate embryonic development; GO:0009891 positive regulation of biosynthetic process; GO:0051169 nuclear transport; GO…	GO:0043229 intracellular organelle; GO:0016020 membrane; GO:0005737 cytoplasm; GO:0032991 macromolecular complex; GO:0044424 intracellular part; GO:0005829 cytosol; GO:0005623 cell; GO:0043231 intracellular membrane-bounded organelle; GO:0043226 organelle; GO:0033596 TSC1-TSC2 complex; GO:0005622 intracellular; GO:0044464 cell part; GO:0005764 lysosome; GO:0005773 vacuole; GO:0048471 perinuclear …	GO:0031267 small GTPase binding; GO:0060589 nucleoside-triphosphatase regulator activity; GO:0030695 GTPase regulator activity; GO:0046983 protein dimerization activity; GO:0071889 14-3-3 protein binding; GO:0005515 protein binding; GO:0098772 molecular function regulator; GO:0042802 identical protein binding; GO:0030234 enzyme regulator activity; GO:0005488 binding; GO:0042803 protein homodimeri…	K07207	TSC2; tuberous sclerosis 2	mmu04072 Phospholipase D signaling pathway - Mus musculus (mouse); mmu04115 p53 signaling pathway - Mus musculus (mouse); mmu04140 Autophagy - animal - Mus musculus (mouse); mmu04150 mTOR signaling pathway - Mus musculus (mouse); mmu04151 PI3K-Akt signaling pathway - Mus musculus (mouse); mmu04152 AMPK signaling pathway - Mus musculus (mouse); mmu04211 Longevity regulating pathway - Mus musculus …	IPR018515; IPR011989; IPR016024; IPR000331; IPR024584;	Tuberin-type domain; Armadillo-like helical; Armadillo-type fold; Rap GTPase activating protein domain; Tuberin, N-terminal;
Q8C0D5	Elongation factor-like GTPase 1 OS=Mus musculus OX=10090 GN=Efl1 PE=1 SV=1	1.449	Up	0.04664	Efl1	125.78	9.487	2.3	2	2	2	0.983	0.635	0.837	1.181	1.281	1.096	cytoplasm	GO:0044085 cellular component biogenesis; GO:0016043 cellular component organization; GO:0022613 ribonucleoprotein complex biogenesis; GO:0006518 peptide metabolic process; GO:0022618 ribonucleoprotein complex assembly; GO:0044267 cellular protein metabolic process; GO:0009058 biosynthetic process; GO:1901566 organonitrogen compound biosynthetic process; GO:0044237 cellular metabolic process; GO:…		GO:1901265 nucleoside phosphate binding; GO:0003746 translation elongation factor activity; GO:0016817 hydrolase activity, acting on acid anhydrides; GO:0016787 hydrolase activity; GO:1901363 heterocyclic compound binding; GO:0097159 organic cyclic compound binding; GO:0016462 pyrophosphatase activity; GO:0032553 ribonucleotide binding; GO:0003824 catalytic activity; GO:0005488 binding; GO:003255…	K14536	RIA1; ribosome assembly protein 1 [EC:3.6.5.-]	mmu03008 Ribosome biogenesis in eukaryotes - Mus musculus (mouse);	IPR027417; IPR000795; IPR005225; IPR000640; IPR020568; IPR009022; IPR014721; IPR009000;	P-loop containing nucleoside triphosphate hydrolase; Transcription factor, GTP-binding domain; Small GTP-binding protein domain; Translation elongation factor EFG, V domain; Ribosomal protein S5 domain 2-type fold; Elongation factor G, III-V domain; Ribosomal protein S5 domain 2-type fold, subgroup; Translation protein, beta-barrel domain;
P35505	Fumarylacetoacetase OS=Mus musculus OX=10090 GN=Fah PE=1 SV=2	1.448	Up	6.0442e-05	Fah	46.175	57.603	25.8	9	19	9	0.847	0.796	0.803	1.198	1.165	1.179	nucleus	GO:1902222 erythrose 4-phosphate/phosphoenolpyruvate family amino acid catabolic process; GO:1901606 alpha-amino acid catabolic process; GO:0006725 cellular aromatic compound metabolic process; GO:0044699 single-organism process; GO:0044237 cellular metabolic process; GO:0006559 L-phenylalanine catabolic process; GO:0071704 organic substance metabolic process; GO:0006572 tyrosine catabolic proces…	GO:0070062 extracellular exosome; GO:0043226 organelle; GO:0044421 extracellular region part; GO:0031982 vesicle; GO:1903561 extracellular vesicle; GO:0043227 membrane-bounded organelle; GO:0005576 extracellular region; GO:0043230 extracellular organelle;	GO:0016822 hydrolase activity, acting on acid carbon-carbon bonds; GO:0003824 catalytic activity; GO:0005488 binding; GO:0043167 ion binding; GO:0043169 cation binding; GO:0046872 metal ion binding; GO:0004334 fumarylacetoacetase activity; GO:0016823 hydrolase activity, acting on acid carbon-carbon bonds, in ketonic substances; GO:0016787 hydrolase activity;	K01555	FAH, fahA; fumarylacetoacetase [EC:3.7.1.2]	mmu00350 Tyrosine metabolism - Mus musculus (mouse); mmu01100 Metabolic pathways - Mus musculus (mouse);	IPR015377; IPR011234;	Fumarylacetoacetase, N-terminal; Fumarylacetoacetase, C-terminal-related;
Q99KP3	Lambda-crystallin homolog OS=Mus musculus OX=10090 GN=Cryl1 PE=1 SV=3	1.448	Up	0.00023935	Cryl1	35.208	66.157	43.6	11	21	11	0.794	0.866	0.804	1.203	1.204	1.16	extracellular	GO:0055114 oxidation-reduction process; GO:0044281 small molecule metabolic process; GO:0044763 single-organism cellular process; GO:0044699 single-organism process; GO:0044255 cellular lipid metabolic process; GO:0006631 fatty acid metabolic process; GO:0044238 primary metabolic process; GO:0044237 cellular metabolic process; GO:0071704 organic substance metabolic process; GO:0008152 metabolic p…	GO:0070062 extracellular exosome; GO:0043226 organelle; GO:0044421 extracellular region part; GO:0044464 cell part; GO:0005622 intracellular; GO:0005737 cytoplasm; GO:0031982 vesicle; GO:1903561 extracellular vesicle; GO:0044424 intracellular part; GO:0005829 cytosol; GO:0005623 cell; GO:0043227 membrane-bounded organelle; GO:0005576 extracellular region; GO:0043230 extracellular organelle; GO:00…	GO:1901265 nucleoside phosphate binding; GO:0043167 ion binding; GO:0046983 protein dimerization activity; GO:0070403 NAD+ binding; GO:0005515 protein binding; GO:0000166 nucleotide binding; GO:0048037 cofactor binding; GO:0016491 oxidoreductase activity; GO:0016614 oxidoreductase activity, acting on CH-OH group of donors; GO:1901363 heterocyclic compound binding; GO:0097159 organic cyclic compou…	K13247	CRYL1; L-gulonate 3-dehydrogenase [EC:1.1.1.45]	mmu00040 Pentose and glucuronate interconversions - Mus musculus (mouse); mmu01100 Metabolic pathways - Mus musculus (mouse);	IPR008927; IPR013328; IPR016040; IPR006176; IPR006108;	6-phosphogluconate dehydrogenase C-terminal domain-like; 6-phosphogluconate dehydrogenase, domain 2; NAD(P)-binding domain; 3-hydroxyacyl-CoA dehydrogenase, NAD binding; 3-hydroxyacyl-CoA dehydrogenase, C-terminal;
Q9CQM5	Thioredoxin domain-containing protein 17 OS=Mus musculus OX=10090 GN=Txndc17 PE=1 SV=1	1.448	Up	0.00025653	Txndc17	14.015	19.088	18.7	2	4	2	0.828	0.819	0.813	1.236	1.206	1.12	extracellular	GO:0050794 regulation of cellular process; GO:0044700 single organism signaling; GO:0051716 cellular response to stimulus; GO:0034097 response to cytokine; GO:0007166 cell surface receptor signaling pathway; GO:0071356 cellular response to tumor necrosis factor; GO:0055114 oxidation-reduction process; GO:0071310 cellular response to organic substance; GO:0009636 response to toxic substance; GO:00…	GO:0070062 extracellular exosome; GO:0043226 organelle; GO:0044421 extracellular region part; GO:0044464 cell part; GO:0005622 intracellular; GO:0005737 cytoplasm; GO:0031982 vesicle; GO:1903561 extracellular vesicle; GO:0044424 intracellular part; GO:0005829 cytosol; GO:0005623 cell; GO:0043227 membrane-bounded organelle; GO:0005576 extracellular region; GO:0043230 extracellular organelle; GO:00…	GO:0015036 disulfide oxidoreductase activity; GO:0016651 oxidoreductase activity, acting on NAD(P)H; GO:0003824 catalytic activity; GO:0047134 protein-disulfide reductase activity; GO:0016667 oxidoreductase activity, acting on a sulfur group of donors; GO:0016209 antioxidant activity; GO:0004601 peroxidase activity; GO:0016668 oxidoreductase activity, acting on a sulfur group of donors, NAD(P) as…				IPR012336;	Thioredoxin-like fold;
P56389	Cytidine deaminase OS=Mus musculus OX=10090 GN=Cda PE=1 SV=2	1.447	Up	0.00036341	Cda	16.131	62.351	58.2	9	15	9	0.858	0.819	0.783	1.141	1.22	1.198	extracellular	GO:0044085 cellular component biogenesis; GO:0009116 nucleoside metabolic process; GO:0046135 pyrimidine nucleoside catabolic process; GO:0045980 negative regulation of nucleotide metabolic process; GO:0044699 single-organism process; GO:0044237 cellular metabolic process; GO:0001558 regulation of cell growth; GO:0008152 metabolic process; GO:0006213 pyrimidine nucleoside metabolic process; GO:00…	GO:0044464 cell part; GO:0005622 intracellular; GO:0005737 cytoplasm; GO:0044424 intracellular part; GO:0005829 cytosol; GO:0005623 cell; GO:0044444 cytoplasmic part;	GO:0043167 ion binding; GO:0001882 nucleoside binding; GO:0046983 protein dimerization activity; GO:0005515 protein binding; GO:0016787 hydrolase activity; GO:0008270 zinc ion binding; GO:1901363 heterocyclic compound binding; GO:0097159 organic cyclic compound binding; GO:0016814 hydrolase activity, acting on carbon-nitrogen (but not peptide) bonds, in cyclic amidines; GO:0097367 carbohydrate de…	K01489	cdd, CDA; cytidine deaminase [EC:3.5.4.5]	mmu00240 Pyrimidine metabolism - Mus musculus (mouse); mmu00983 Drug metabolism - other enzymes - Mus musculus (mouse); mmu01100 Metabolic pathways - Mus musculus (mouse);	IPR016193; IPR002125;	Cytidine deaminase-like; Cytidine and deoxycytidylate deaminases, zinc-binding;
Q3UIR3	E3 ubiquitin-protein ligase DTX3L OS=Mus musculus OX=10090 GN=Dtx3l PE=1 SV=1	1.438	Up	1.5243e-05	Dtx3l	83.043	1.54	1.5	1	1	1	0.84	0.806	0.822	1.177	1.197	1.176	nucleus	GO:0033554 cellular response to stress; GO:0016043 cellular component organization; GO:0006725 cellular aromatic compound metabolic process; GO:0006259 DNA metabolic process; GO:0016570 histone modification; GO:0006302 double-strand break repair; GO:0044267 cellular protein metabolic process; GO:0050896 response to stimulus; GO:0044237 cellular metabolic process; GO:0071704 organic substance meta…	GO:0043229 intracellular organelle; GO:0005737 cytoplasm; GO:0044446 intracellular organelle part; GO:0031981 nuclear lumen; GO:0044424 intracellular part; GO:0005829 cytosol; GO:0005623 cell; GO:0044422 organelle part; GO:0043226 organelle; GO:0043231 intracellular membrane-bounded organelle; GO:0031974 membrane-enclosed lumen; GO:0005654 nucleoplasm; GO:0005634 nucleus; GO:0070013 intracellular…	GO:0042393 histone binding; GO:0046914 transition metal ion binding; GO:0019787 ubiquitin-like protein transferase activity; GO:0003824 catalytic activity; GO:0005488 binding; GO:0043167 ion binding; GO:0004842 ubiquitin-protein transferase activity; GO:0043169 cation binding; GO:0046872 metal ion binding; GO:0005515 protein binding; GO:0008270 zinc ion binding; GO:0016740 transferase activity;	K06058	DTX; deltex [EC:2.3.2.27]	mmu04330 Notch signaling pathway - Mus musculus (mouse);	IPR001841; IPR013083;	Zinc finger, RING-type; Zinc finger, RING/FYVE/PHD-type;
Q8VC30	Triokinase/FMN cyclase OS=Mus musculus OX=10090 GN=Tkfc PE=1 SV=1	1.438	Up	4.0893e-05	Tkfc	59.69	127.12	37.5	18	31	18	0.844	0.805	0.824	1.209	1.189	1.157	nucleus	GO:0009116 nucleoside metabolic process; GO:0006165 nucleoside diphosphate phosphorylation; GO:0019362 pyridine nucleotide metabolic process; GO:0006096 glycolytic process; GO:0006066 alcohol metabolic process; GO:0002698 negative regulation of immune effector process; GO:0039533 regulation of MDA-5 signaling pathway; GO:0009185 ribonucleoside diphosphate metabolic process; GO:0031347 regulation …	GO:0043229 intracellular organelle; GO:0044421 extracellular region part; GO:0031982 vesicle; GO:0044424 intracellular part; GO:0005623 cell; GO:0005576 extracellular region; GO:0043226 organelle; GO:0070062 extracellular exosome; GO:0043231 intracellular membrane-bounded organelle; GO:0005634 nucleus; GO:0005622 intracellular; GO:0044464 cell part; GO:1903561 extracellular vesicle; GO:0043227 me…	GO:0009975 cyclase activity; GO:1901265 nucleoside phosphate binding; GO:0016773 phosphotransferase activity, alcohol group as acceptor; GO:0005515 protein binding; GO:0097159 organic cyclic compound binding; GO:1901363 heterocyclic compound binding; GO:0016301 kinase activity; GO:0050354 triokinase activity; GO:0003824 catalytic activity; GO:0032553 ribonucleotide binding; GO:0005488 binding; GO…	K00863	DAK, TKFC; triose/dihydroxyacetone kinase / FAD-AMP lyase (cyclizing) [EC:2.7.1.28 2.7.1.29 4.6.1.15]	mmu00051 Fructose and mannose metabolism - Mus musculus (mouse); mmu00561 Glycerolipid metabolism - Mus musculus (mouse); mmu01100 Metabolic pathways - Mus musculus (mouse); mmu01200 Carbon metabolism - Mus musculus (mouse); mmu04622 RIG-I-like receptor signaling pathway - Mus musculus (mouse);	IPR004007; IPR004006;	DhaL domain; DhaK domain;
P16331	Phenylalanine-4-hydroxylase OS=Mus musculus OX=10090 GN=Pah PE=1 SV=4	1.436	Up	1.56181e-05	Pah	51.899	143.79	42.8	18	26	18	0.843	0.814	0.814	1.181	1.197	1.17	cytoplasm	GO:1902222 erythrose 4-phosphate/phosphoenolpyruvate family amino acid catabolic process; GO:1901606 alpha-amino acid catabolic process; GO:0006725 cellular aromatic compound metabolic process; GO:0044699 single-organism process; GO:0044237 cellular metabolic process; GO:0006559 L-phenylalanine catabolic process; GO:0071704 organic substance metabolic process; GO:0008152 metabolic process; GO:000…	GO:0070062 extracellular exosome; GO:0043226 organelle; GO:0044421 extracellular region part; GO:0031982 vesicle; GO:1903561 extracellular vesicle; GO:0043227 membrane-bounded organelle; GO:0005576 extracellular region; GO:0043230 extracellular organelle;	GO:0016597 amino acid binding; GO:0005506 iron ion binding; GO:0043167 ion binding; GO:0043177 organic acid binding; GO:0004505 phenylalanine 4-monooxygenase activity; GO:0016705 oxidoreductase activity, acting on paired donors, with incorporation or reduction of molecular oxygen; GO:0016491 oxidoreductase activity; GO:0031406 carboxylic acid binding; GO:0046914 transition metal ion binding; GO:0…	K00500	phhA, PAH; phenylalanine-4-hydroxylase [EC:1.14.16.1]	mmu00360 Phenylalanine metabolism - Mus musculus (mouse); mmu00400 Phenylalanine, tyrosine and tryptophan biosynthesis - Mus musculus (mouse); mmu00790 Folate biosynthesis - Mus musculus (mouse); mmu01100 Metabolic pathways - Mus musculus (mouse); mmu01230 Biosynthesis of amino acids - Mus musculus (mouse);	IPR002912; IPR019774;	ACT domain; Aromatic amino acid hydroxylase, C-terminal;
P97364	"Selenide, water dikinase 2 OS=Mus musculus OX=10090 GN=Sephs2 PE=1 SV=3"	1.435	Up	1.3884e-06	Sephs2	47.833	3.7372	6.6	3	4	3	0.831	0.822	0.819	1.201	1.18	1.167	cytoplasm	GO:0016310 phosphorylation; GO:0016053 organic acid biosynthetic process; GO:0044699 single-organism process; GO:0009058 biosynthetic process; GO:1901566 organonitrogen compound biosynthetic process; GO:0044237 cellular metabolic process; GO:0006796 phosphate-containing compound metabolic process; GO:0071704 organic substance metabolic process; GO:0008152 metabolic process; GO:0006520 cellular am…		GO:0005524 ATP binding; GO:1901265 nucleoside phosphate binding; GO:0016781 phosphotransferase activity, paired acceptors; GO:0001882 nucleoside binding; GO:0043167 ion binding; GO:0000166 nucleotide binding; GO:0097159 organic cyclic compound binding; GO:1901363 heterocyclic compound binding; GO:0032549 ribonucleoside binding; GO:0097367 carbohydrate derivative binding; GO:0016301 kinase activit…	K01008	selD, SEPHS; selenide, water dikinase [EC:2.7.9.3]	mmu00450 Selenocompound metabolism - Mus musculus (mouse); mmu01100 Metabolic pathways - Mus musculus (mouse);	IPR016188; IPR010918;	PurM-like, N-terminal domain; AIR synthase-related protein, C-terminal domain;
P55264	Adenosine kinase OS=Mus musculus OX=10090 GN=Adk PE=1 SV=2	1.434	Up	0.00143578	Adk	40.148	25.807	17.2	7	8	7	0.84	0.84	0.76	1.135	1.123	1.241	nucleus	GO:0009116 nucleoside metabolic process; GO:0042278 purine nucleoside metabolic process; GO:0009167 purine ribonucleoside monophosphate metabolic process; GO:0006175 dATP biosynthetic process; GO:0009117 nucleotide metabolic process; GO:0044699 single-organism process; GO:0009058 biosynthetic process; GO:0009163 nucleoside biosynthetic process; GO:0046129 purine ribonucleoside biosynthetic proces…	GO:0043229 intracellular organelle; GO:0044446 intracellular organelle part; GO:0005737 cytoplasm; GO:0031981 nuclear lumen; GO:0044424 intracellular part; GO:0005623 cell; GO:0005829 cytosol; GO:0044422 organelle part; GO:0043231 intracellular membrane-bounded organelle; GO:0043226 organelle; GO:0031974 membrane-enclosed lumen; GO:0005654 nucleoplasm; GO:0005634 nucleus; GO:0070013 intracellular…	GO:1901265 nucleoside phosphate binding; GO:0016773 phosphotransferase activity, alcohol group as acceptor; GO:0019205 nucleobase-containing compound kinase activity; GO:1901363 heterocyclic compound binding; GO:0097159 organic cyclic compound binding; GO:0016301 kinase activity; GO:0003824 catalytic activity; GO:0032553 ribonucleotide binding; GO:0005488 binding; GO:0032550 purine ribonucleoside…	K00856	E2.7.1.20, ADK; adenosine kinase [EC:2.7.1.20]	mmu00230 Purine metabolism - Mus musculus (mouse); mmu01100 Metabolic pathways - Mus musculus (mouse);	IPR011611; IPR029056;	Carbohydrate kinase PfkB; Ribokinase-like;
P40936	Indolethylamine N-methyltransferase OS=Mus musculus OX=10090 GN=Inmt PE=1 SV=1	1.429	Up	2.4476e-07	Inmt	29.459	120.56	31.4	9	28	9	0.837	0.825	0.823	1.189	1.177	1.184	cytoplasm	GO:0008152 metabolic process; GO:0042221 response to chemical; GO:0009636 response to toxic substance; GO:0006807 nitrogen compound metabolic process; GO:0050896 response to stimulus; GO:0009987 cellular process; GO:0044237 cellular metabolic process; GO:0001887 selenium compound metabolic process; GO:0009308 amine metabolic process; GO:0032259 methylation; GO:1901564 organonitrogen compound meta…	GO:0044464 cell part; GO:0005622 intracellular; GO:0005737 cytoplasm; GO:0044424 intracellular part; GO:0005623 cell; GO:0005829 cytosol; GO:0044444 cytoplasmic part;	GO:0030748 amine N-methyltransferase activity; GO:0008757 S-adenosylmethionine-dependent methyltransferase activity; GO:0008168 methyltransferase activity; GO:0003824 catalytic activity; GO:0008172 S-methyltransferase activity; GO:0098615 dimethyl selenide methyltransferase activity; GO:0016741 transferase activity, transferring one-carbon groups; GO:0004790 thioether S-methyltransferase activity…	K00562	INMT, TEMT; methyltransferase [EC:2.1.1.49 2.1.1.96]	mmu00380 Tryptophan metabolism - Mus musculus (mouse); mmu00450 Selenocompound metabolism - Mus musculus (mouse);	IPR029063;	S-adenosyl-L-methionine-dependent methyltransferase;
P61961	Ubiquitin-fold modifier 1 OS=Mus musculus OX=10090 GN=Ufm1 PE=1 SV=1	1.428	Up	0.0034183	Ufm1	9.1175	4.7181	27.1	2	3	2	0.811	0.877	0.791	1.167	1.089	1.285	cytoplasm	GO:0050794 regulation of cellular process; GO:0033554 cellular response to stress; GO:0010941 regulation of cell death; GO:0043069 negative regulation of programmed cell death; GO:0034976 response to endoplasmic reticulum stress; GO:0023051 regulation of signaling; GO:0043067 regulation of programmed cell death; GO:0044267 cellular protein metabolic process; GO:0048519 negative regulation of biol…	GO:0043229 intracellular organelle; GO:0005783 endoplasmic reticulum; GO:0044421 extracellular region part; GO:0005737 cytoplasm; GO:0031982 vesicle; GO:0012505 endomembrane system; GO:0044424 intracellular part; GO:0005623 cell; GO:0005576 extracellular region; GO:0043226 organelle; GO:0070062 extracellular exosome; GO:0043231 intracellular membrane-bounded organelle; GO:0005634 nucleus; GO:0005…	GO:0005515 protein binding; GO:0005488 binding;	K12162	UFM1; ubiquitin-fold modifier 1		IPR029071;	Ubiquitin-related domain;
Q9CY66	H/ACA ribonucleoprotein complex subunit 1 OS=Mus musculus OX=10090 GN=Gar1 PE=1 SV=1	1.428	Up	0.00032235	Gar1	23.474	3.2799	7.8	2	2	2	0.855	0.847	0.778	1.196	1.182	1.164	cytoplasm	GO:0044085 cellular component biogenesis; GO:0022613 ribonucleoprotein complex biogenesis; GO:0006725 cellular aromatic compound metabolic process; GO:0000154 rRNA modification; GO:0009451 RNA modification; GO:0044237 cellular metabolic process; GO:0071704 organic substance metabolic process; GO:0008152 metabolic process; GO:0046483 heterocycle metabolic process; GO:0006139 nucleobase-containing …	GO:0000784 nuclear chromosome, telomeric region; GO:0000781 chromosome, telomeric region; GO:0031429 box H/ACA snoRNP complex; GO:0032991 macromolecular complex; GO:0044424 intracellular part; GO:0016604 nuclear body; GO:0005623 cell; GO:0015030 Cajal body; GO:0044422 organelle part; GO:0044427 chromosomal part; GO:0043228 non-membrane-bounded organelle; GO:0031974 membrane-enclosed lumen; GO:000…	GO:0030515 snoRNA binding; GO:0097159 organic cyclic compound binding; GO:1901363 heterocyclic compound binding; GO:0003723 RNA binding; GO:0034513 box H/ACA snoRNA binding; GO:0005488 binding; GO:0003676 nucleic acid binding; GO:0005515 protein binding; GO:0070034 telomerase RNA binding;	K11128	GAR1, NOLA1; H/ACA ribonucleoprotein complex subunit 1	mmu03008 Ribosome biogenesis in eukaryotes - Mus musculus (mouse);	IPR009000;	Translation protein, beta-barrel domain;
P53996	Cellular nucleic acid-binding protein OS=Mus musculus OX=10090 GN=Cnbp PE=1 SV=2	1.425	Up	0.00105836	Cnbp	19.592	9.294	28.7	5	6	5	0.856	0.813	0.804	1.112	1.153	1.259	extracellular	GO:0097659 nucleic acid-templated transcription; GO:0009891 positive regulation of biosynthetic process; GO:0009058 biosynthetic process; GO:0044237 cellular metabolic process; GO:0051253 negative regulation of RNA metabolic process; GO:2001141 regulation of RNA biosynthetic process; GO:0008152 metabolic process; GO:0009893 positive regulation of metabolic process; GO:0051173 positive regulation …	GO:0043226 organelle; GO:0043231 intracellular membrane-bounded organelle; GO:0043229 intracellular organelle; GO:0005634 nucleus; GO:0005783 endoplasmic reticulum; GO:0044464 cell part; GO:0005622 intracellular; GO:0005737 cytoplasm; GO:0012505 endomembrane system; GO:0044424 intracellular part; GO:0005829 cytosol; GO:0043227 membrane-bounded organelle; GO:0005623 cell; GO:0044444 cytoplasmic pa…	GO:0000981 RNA polymerase II transcription factor activity, sequence-specific DNA binding; GO:0003677 DNA binding; GO:0003723 RNA binding; GO:0000976 transcription regulatory region sequence-specific DNA binding; GO:0003690 double-stranded DNA binding; GO:1990837 sequence-specific double-stranded DNA binding; GO:0001012 RNA polymerase II regulatory region DNA binding; GO:0043167 ion binding; GO:0…	K09250	CNBP; cellular nucleic acid-binding protein		IPR001878;	Zinc finger, CCHC-type;
P48774	Glutathione S-transferase Mu 5 OS=Mus musculus OX=10090 GN=Gstm5 PE=1 SV=1	1.423	Up	3.7898e-06	Gstm5	26.635	25.178	33.9	8	17	6	0.834	0.81	0.831	1.171	1.161	1.191	cytoplasm	GO:0071466 cellular response to xenobiotic stimulus; GO:0033554 cellular response to stress; GO:0006518 peptide metabolic process; GO:0006725 cellular aromatic compound metabolic process; GO:0043627 response to estrogen; GO:0051410 detoxification of nitrogen compound; GO:0050896 response to stimulus; GO:0044237 cellular metabolic process; GO:0071704 organic substance metabolic process; GO:0008152…	GO:0005929 cilium; GO:0043229 intracellular organelle; GO:0042995 cell projection; GO:0044421 extracellular region part; GO:0031982 vesicle; GO:0005737 cytoplasm; GO:0036126 sperm flagellum; GO:0097729 9+2 motile cilium; GO:0044424 intracellular part; GO:0044463 cell projection part; GO:0031514 motile cilium; GO:0005623 cell; GO:0005576 extracellular region; GO:0044422 organelle part; GO:0043226 …	GO:0046983 protein dimerization activity; GO:0043167 ion binding; GO:0005515 protein binding; GO:0033218 amide binding; GO:0043295 glutathione binding; GO:1900750 oligopeptide binding; GO:1901681 sulfur compound binding; GO:0004364 glutathione transferase activity; GO:0072341 modified amino acid binding; GO:0042802 identical protein binding; GO:0042277 peptide binding; GO:0003824 catalytic activi…	K00799	GST, gst; glutathione S-transferase [EC:2.5.1.18]	mmu00480 Glutathione metabolism - Mus musculus (mouse); mmu00980 Metabolism of xenobiotics by cytochrome P450 - Mus musculus (mouse); mmu00982 Drug metabolism - cytochrome P450 - Mus musculus (mouse); mmu00983 Drug metabolism - other enzymes - Mus musculus (mouse); mmu01524 Platinum drug resistance - Mus musculus (mouse); mmu05200 Pathways in cancer - Mus musculus (mouse); mmu05204 Chemical carci…	IPR004046; IPR010987; IPR012336; IPR004045;	Glutathione S-transferase, C-terminal; Glutathione S-transferase, C-terminal-like; Thioredoxin-like fold; Glutathione S-transferase, N-terminal;
Q62384	Zinc finger protein ZPR1 OS=Mus musculus OX=10090 GN=Zpr1 PE=1 SV=1	1.422	Up	0.000198566	Zpr1	50.714	9.5969	10.5	5	6	5	0.79	0.849	0.847	1.2	1.185	1.149	cytoplasm	GO:0071931 positive regulation of transcription involved in G1/S transition of mitotic cell cycle; GO:0010941 regulation of cell death; GO:0042023 DNA endoreduplication; GO:1903533 regulation of protein targeting; GO:0043009 chordate embryonic development; GO:0043523 regulation of neuron apoptotic process; GO:0009891 positive regulation of biosynthetic process; GO:0044237 cellular metabolic proce…	GO:0005737 cytoplasm; GO:0043025 neuronal cell body; GO:0032991 macromolecular complex; GO:0030426 growth cone; GO:0044424 intracellular part; GO:0016604 nuclear body; GO:0005623 cell; GO:0044422 organelle part; GO:0015030 Cajal body; GO:0043228 non-membrane-bounded organelle; GO:0031974 membrane-enclosed lumen; GO:0005654 nucleoplasm; GO:0070013 intracellular organelle lumen; GO:0005622 intracel…	GO:0030971 receptor tyrosine kinase binding; GO:1990782 protein tyrosine kinase binding; GO:0046914 transition metal ion binding; GO:0005102 receptor binding; GO:0031369 translation initiation factor binding; GO:0005488 binding; GO:0019901 protein kinase binding; GO:0043167 ion binding; GO:0046872 metal ion binding; GO:0043169 cation binding; GO:0005515 protein binding; GO:0019900 kinase binding;…	K06874	K06874; zinc finger protein		IPR004457;	Zinc finger, ZPR1-type;
Q8BWA8	Rho guanine nucleotide exchange factor 19 OS=Mus musculus OX=10090 GN=Arhgef19 PE=1 SV=1	1.419	Up	2.0112e-05	Arhgef19	88.85	1.2976	0.9	1	2	1	0.843	0.816	0.828	1.149	1.188	1.192	nucleus	GO:0050794 regulation of cellular process; GO:1902531 regulation of intracellular signal transduction; GO:0006950 response to stress; GO:0043547 positive regulation of GTPase activity; GO:0032956 regulation of actin cytoskeleton organization; GO:0023051 regulation of signaling; GO:0033043 regulation of organelle organization; GO:0032970 regulation of actin filament-based process; GO:0046578 regul…		GO:0030234 enzyme regulator activity; GO:0005085 guanyl-nucleotide exchange factor activity; GO:0060589 nucleoside-triphosphatase regulator activity; GO:0005488 binding; GO:0030695 GTPase regulator activity; GO:0005088 Ras guanyl-nucleotide exchange factor activity; GO:0005515 protein binding; GO:0098772 molecular function regulator; GO:0008047 enzyme activator activity; GO:0005089 Rho guanyl-nuc…	K20691	ARHGEF19, WGEF; Rho guanine nucleotide exchange factor 19		IPR001452; IPR011993; IPR000219; IPR001849;	SH3 domain; PH domain-like; Dbl homology (DH) domain; Pleckstrin homology domain;
O70250	Phosphoglycerate mutase 2 OS=Mus musculus OX=10090 GN=Pgam2 PE=1 SV=3	1.416	Up	1.58308e-05	Pgam2	28.827	66.554	38.3	11	27	7	0.81	0.837	0.833	1.182	1.152	1.178	cytoplasm	GO:0044700 single organism signaling; GO:0009116 nucleoside metabolic process; GO:0006165 nucleoside diphosphate phosphorylation; GO:0019362 pyridine nucleotide metabolic process; GO:0006096 glycolytic process; GO:0007166 cell surface receptor signaling pathway; GO:0022414 reproductive process; GO:0009185 ribonucleoside diphosphate metabolic process; GO:0044237 cellular metabolic process; GO:0006…	GO:0043229 intracellular organelle; GO:0044421 extracellular region part; GO:0031982 vesicle; GO:0005737 cytoplasm; GO:0044424 intracellular part; GO:0005829 cytosol; GO:0005623 cell; GO:0005576 extracellular region; GO:0043231 intracellular membrane-bounded organelle; GO:0043226 organelle; GO:0070062 extracellular exosome; GO:0005634 nucleus; GO:0005622 intracellular; GO:0044464 cell part; GO:19…	GO:0016853 isomerase activity; GO:0046538 2,3-bisphosphoglycerate-dependent phosphoglycerate mutase activity; GO:0003824 catalytic activity; GO:0005488 binding; GO:0016868 intramolecular transferase activity, phosphotransferases; GO:0005515 protein binding; GO:0004619 phosphoglycerate mutase activity; GO:0016787 hydrolase activity; GO:0004082 bisphosphoglycerate mutase activity; GO:0048037 cofact…	K01834	PGAM, gpmA; 2,3-bisphosphoglycerate-dependent phosphoglycerate mutase [EC:5.4.2.11]	mmu00010 Glycolysis / Gluconeogenesis - Mus musculus (mouse); mmu00260 Glycine, serine and threonine metabolism - Mus musculus (mouse); mmu01100 Metabolic pathways - Mus musculus (mouse); mmu01200 Carbon metabolism - Mus musculus (mouse); mmu01230 Biosynthesis of amino acids - Mus musculus (mouse); mmu04922 Glucagon signaling pathway - Mus musculus (mouse); mmu05230 Central carbon metabolism in c…
Q9QUH0	Glutaredoxin-1 OS=Mus musculus OX=10090 GN=Glrx PE=1 SV=3	1.416	Up	0.000176503	Glrx	11.871	7.0538	10.3	1	2	1	0.865	0.801	0.825	1.19	1.146	1.191	cytoplasm	GO:0050794 regulation of cellular process; GO:0065008 regulation of biological quality; GO:0002028 regulation of sodium ion transport; GO:0034764 positive regulation of transmembrane transport; GO:0032411 positive regulation of transporter activity; GO:0045454 cell redox homeostasis; GO:0044699 single-organism process; GO:0042592 homeostatic process; GO:0008152 metabolic process; GO:0032879 regul…	GO:0043229 intracellular organelle; GO:0044421 extracellular region part; GO:0005737 cytoplasm; GO:0031982 vesicle; GO:0044424 intracellular part; GO:0005623 cell; GO:0005576 extracellular region; GO:0005739 mitochondrion; GO:0043226 organelle; GO:0070062 extracellular exosome; GO:0043231 intracellular membrane-bounded organelle; GO:0005634 nucleus; GO:0005622 intracellular; GO:0044464 cell part;…	GO:0009055 electron carrier activity; GO:0015035 protein disulfide oxidoreductase activity; GO:0015036 disulfide oxidoreductase activity; GO:0047485 protein N-terminus binding; GO:0003824 catalytic activity; GO:0005488 binding; GO:0016667 oxidoreductase activity, acting on a sulfur group of donors; GO:0015038 glutathione disulfide oxidoreductase activity; GO:0016671 oxidoreductase activity, actin…	K03676	grxC, GLRX, GLRX2; glutaredoxin 3		IPR002109; IPR014025; IPR011899; IPR012336;	Glutaredoxin; Glutaredoxin subgroup; Glutaredoxin, eukaryotic/virial; Thioredoxin-like fold;
P97328	Ketohexokinase OS=Mus musculus OX=10090 GN=Khk PE=1 SV=1	1.416	Up	2.5571e-07	Khk	32.75	80.938	35.2	9	20	9	0.822	0.83	0.828	1.17	1.181	1.16	extracellular	GO:0006757 ATP generation from ADP; GO:0046365 monosaccharide catabolic process; GO:0043467 regulation of generation of precursor metabolites and energy; GO:0009116 nucleoside metabolic process; GO:0042278 purine nucleoside metabolic process; GO:0006165 nucleoside diphosphate phosphorylation; GO:0046031 ADP metabolic process; GO:0019362 pyridine nucleotide metabolic process; GO:0006096 glycolytic…	GO:0043229 intracellular organelle; GO:0044421 extracellular region part; GO:0005737 cytoplasm; GO:0031982 vesicle; GO:0044424 intracellular part; GO:0005623 cell; GO:0005576 extracellular region; GO:0043226 organelle; GO:0070062 extracellular exosome; GO:0043231 intracellular membrane-bounded organelle; GO:0005634 nucleus; GO:0005622 intracellular; GO:0044464 cell part; GO:1903561 extracellular …	GO:0005524 ATP binding; GO:1901265 nucleoside phosphate binding; GO:0016773 phosphotransferase activity, alcohol group as acceptor; GO:0001882 nucleoside binding; GO:0043167 ion binding; GO:0000166 nucleotide binding; GO:0097159 organic cyclic compound binding; GO:1901363 heterocyclic compound binding; GO:0032549 ribonucleoside binding; GO:0004454 ketohexokinase activity; GO:0019200 carbohydrate …	K00846	KHK; ketohexokinase [EC:2.7.1.3]	mmu00051 Fructose and mannose metabolism - Mus musculus (mouse); mmu01100 Metabolic pathways - Mus musculus (mouse);	IPR011611; IPR029056;	Carbohydrate kinase PfkB; Ribokinase-like;
P28658	Ataxin-10 OS=Mus musculus OX=10090 GN=Atxn10 PE=1 SV=2	1.413	Up	5.9209e-05	Atxn10	53.706	7.5807	3.2	1	1	1	0.86	0.829	0.806	1.186	1.166	1.173	cytoplasm,mitochondria	GO:0044085 cellular component biogenesis; GO:0016043 cellular component organization; GO:0044707 single-multicellular organism process; GO:0051260 protein homooligomerization; GO:0048666 neuron development; GO:0048869 cellular developmental process; GO:0022008 neurogenesis; GO:0060271 cilium assembly; GO:0044699 single-organism process; GO:0048468 cell development; GO:0044782 cilium organization;…	GO:0016020 membrane; GO:0030425 dendrite; GO:0005615 extracellular space; GO:0044421 extracellular region part; GO:0042995 cell projection; GO:0071944 cell periphery; GO:0005737 cytoplasm; GO:0043025 neuronal cell body; GO:0044424 intracellular part; GO:0005829 cytosol; GO:0005623 cell; GO:0005576 extracellular region; GO:0005886 plasma membrane; GO:0036477 somatodendritic compartment; GO:0044464…	GO:0005515 protein binding; GO:0042802 identical protein binding; GO:0019899 enzyme binding; GO:0005488 binding;	K19323	ATXN10; ataxin-10		IPR011989; IPR019156; IPR016024;	Armadillo-like helical; Ataxin-10 domain; Armadillo-type fold;
P53657	Pyruvate kinase PKLR OS=Mus musculus OX=10090 GN=Pklr PE=1 SV=1	1.411	Up	0.00072485	Pklr	62.308	20.741	13.9	7	9	6	0.848	0.827	0.818	1.133	1.128	1.256	cytoplasm	GO:0006757 ATP generation from ADP; GO:0009116 nucleoside metabolic process; GO:0042278 purine nucleoside metabolic process; GO:0006165 nucleoside diphosphate phosphorylation; GO:0046031 ADP metabolic process; GO:0019362 pyridine nucleotide metabolic process; GO:0006096 glycolytic process; GO:0009167 purine ribonucleoside monophosphate metabolic process; GO:0009117 nucleotide metabolic process; G…	GO:0044421 extracellular region part; GO:0031982 vesicle; GO:0005737 cytoplasm; GO:0044424 intracellular part; GO:0005623 cell; GO:0005829 cytosol; GO:0005576 extracellular region; GO:0043226 organelle; GO:0070062 extracellular exosome; GO:0005622 intracellular; GO:0044464 cell part; GO:1903561 extracellular vesicle; GO:0043227 membrane-bounded organelle; GO:0043230 extracellular organelle; GO:00…	GO:0000287 magnesium ion binding; GO:0004743 pyruvate kinase activity; GO:0005524 ATP binding; GO:1901265 nucleoside phosphate binding; GO:0016773 phosphotransferase activity, alcohol group as acceptor; GO:0001882 nucleoside binding; GO:0043167 ion binding; GO:0030955 potassium ion binding; GO:0000166 nucleotide binding; GO:0097159 organic cyclic compound binding; GO:1901363 heterocyclic compound…	K12406	PKLR; pyruvate kinase isozymes R/L [EC:2.7.1.40]	mmu00010 Glycolysis / Gluconeogenesis - Mus musculus (mouse); mmu00230 Purine metabolism - Mus musculus (mouse); mmu00620 Pyruvate metabolism - Mus musculus (mouse); mmu01100 Metabolic pathways - Mus musculus (mouse); mmu01200 Carbon metabolism - Mus musculus (mouse); mmu01230 Biosynthesis of amino acids - Mus musculus (mouse); mmu04910 Insulin signaling pathway - Mus musculus (mouse); mmu04930 T…	IPR011037; IPR015813; IPR015794; IPR015806; IPR015795; IPR015793;	Pyruvate kinase-like, insert domain; Pyruvate/Phosphoenolpyruvate kinase-like domain; Pyruvate kinase, alpha/beta; Pyruvate kinase, beta-barrel insert domain; Pyruvate kinase, C-terminal; Pyruvate kinase, barrel;
Q91X52	L-xylulose reductase OS=Mus musculus OX=10090 GN=Dcxr PE=1 SV=2	1.408	Up	0.000119085	Dcxr	25.746	65.037	50.4	10	13	10	0.855	0.816	0.813	1.196	1.131	1.17	mitochondria	GO:0044085 cellular component biogenesis; GO:0016043 cellular component organization; GO:0006739 NADP metabolic process; GO:0019362 pyridine nucleotide metabolic process; GO:0006725 cellular aromatic compound metabolic process; GO:0051260 protein homooligomerization; GO:0046496 nicotinamide nucleotide metabolic process; GO:0009117 nucleotide metabolic process; GO:0044699 single-organism process; …	GO:0016020 membrane; GO:0044421 extracellular region part; GO:0098862 cluster of actin-based cell projections; GO:0005874 microtubule; GO:0005903 brush border; GO:0016324 apical plasma membrane; GO:0005881 cytoplasmic microtubule; GO:0071944 cell periphery; GO:0031982 vesicle; GO:0005737 cytoplasm; GO:0044424 intracellular part; GO:0099512 supramolecular fiber; GO:0098858 actin-based cell project…	GO:0016614 oxidoreductase activity, acting on CH-OH group of donors; GO:0016651 oxidoreductase activity, acting on NAD(P)H; GO:0016616 oxidoreductase activity, acting on the CH-OH group of donors, NAD or NADP as acceptor; GO:0042802 identical protein binding; GO:0050038 L-xylulose reductase (NADP+) activity; GO:0003824 catalytic activity; GO:0005488 binding; GO:0005515 protein binding; GO:0016655…	K03331	DCXR; L-xylulose reductase [EC:1.1.1.10]	mmu00040 Pentose and glucuronate interconversions - Mus musculus (mouse); mmu01100 Metabolic pathways - Mus musculus (mouse);	IPR016040;	NAD(P)-binding domain;
Q9JMG1	Endothelial differentiation-related factor 1 OS=Mus musculus OX=10090 GN=Edf1 PE=1 SV=1	1.407	Up	0.0055355	Edf1	16.369	7.7173	33.1	5	5	5	0.767	0.928	0.828	1.197	1.116	1.237	mitochondria	GO:0050794 regulation of cellular process; GO:0044707 single-multicellular organism process; GO:0006725 cellular aromatic compound metabolic process; GO:0097659 nucleic acid-templated transcription; GO:0060255 regulation of macromolecule metabolic process; GO:0048869 cellular developmental process; GO:0019219 regulation of nucleobase-containing compound metabolic process; GO:0044699 single-organi…	GO:0044421 extracellular region part; GO:0061695 transferase complex, transferring phosphorus-containing groups; GO:0031982 vesicle; GO:0005737 cytoplasm; GO:0032991 macromolecular complex; GO:0044424 intracellular part; GO:0005623 cell; GO:0044422 organelle part; GO:0043228 non-membrane-bounded organelle; GO:0070062 extracellular exosome; GO:0031974 membrane-enclosed lumen; GO:0005654 nucleoplas…	GO:0097159 organic cyclic compound binding; GO:1901363 heterocyclic compound binding; GO:0003677 DNA binding; GO:0003723 RNA binding; GO:0005488 binding; GO:0003676 nucleic acid binding; GO:0000989 transcription factor activity, transcription factor binding; GO:0003713 transcription coactivator activity; GO:0005515 protein binding; GO:0003712 transcription cofactor activity; GO:0043565 sequence-s…	K03627	MBF1; putative transcription factor		IPR010982; IPR013729; IPR001387;	Lambda repressor-like, DNA-binding domain; Multiprotein bridging factor 1, N-terminal; Cro/C1-type helix-turn-helix domain;
Q8CAS9	Poly [ADP-ribose] polymerase 9 OS=Mus musculus OX=10090 GN=Parp9 PE=1 SV=2	1.406	Up	0.042156	Parp9	96.658	1.6845	1	1	2	1	0.976	0.664	0.859	1.193	1.087	1.233	nucleus	GO:0033554 cellular response to stress; GO:0006725 cellular aromatic compound metabolic process; GO:0006259 DNA metabolic process; GO:0006302 double-strand break repair; GO:0060330 regulation of response to interferon-gamma; GO:0080134 regulation of response to stress; GO:0031347 regulation of defense response; GO:0050896 response to stimulus; GO:0044237 cellular metabolic process; GO:0071704 org…	GO:0043229 intracellular organelle; GO:0016020 membrane; GO:0005737 cytoplasm; GO:0044446 intracellular organelle part; GO:0031981 nuclear lumen; GO:0044424 intracellular part; GO:0005829 cytosol; GO:0005623 cell; GO:0005739 mitochondrion; GO:0044422 organelle part; GO:0043226 organelle; GO:0043231 intracellular membrane-bounded organelle; GO:0031974 membrane-enclosed lumen; GO:0005654 nucleoplas…	GO:0016763 transferase activity, transferring pentosyl groups; GO:0016757 transferase activity, transferring glycosyl groups; GO:0003950 NAD+ ADP-ribosyltransferase activity; GO:0003824 catalytic activity; GO:0016740 transferase activity;	K15260	PARP9; poly [ADP-ribose] polymerase 9 [EC:2.4.2.30]		IPR002589; IPR012317;	Macro domain; Poly(ADP-ribose) polymerase, catalytic domain;
Q9Z2M7	Phosphomannomutase 2 OS=Mus musculus OX=10090 GN=Pmm2 PE=1 SV=1	1.404	Up	3.5442e-07	Pmm2	27.656	25.788	30.6	8	10	8	0.833	0.826	0.83	1.175	1.152	1.167	cytoplasm	GO:0009226 nucleotide-sugar biosynthetic process; GO:0043413 macromolecule glycosylation; GO:0072594 establishment of protein localization to organelle; GO:0044699 single-organism process; GO:0009058 biosynthetic process; GO:0044237 cellular metabolic process; GO:0015031 protein transport; GO:0051234 establishment of localization; GO:0006605 protein targeting; GO:0008152 metabolic process; GO:005…	GO:0043229 intracellular organelle; GO:0044421 extracellular region part; GO:0005737 cytoplasm; GO:0031982 vesicle; GO:0043025 neuronal cell body; GO:0044424 intracellular part; GO:0005829 cytosol; GO:0005623 cell; GO:0005576 extracellular region; GO:0043226 organelle; GO:0070062 extracellular exosome; GO:0043231 intracellular membrane-bounded organelle; GO:0036477 somatodendritic compartment; GO…	GO:0004615 phosphomannomutase activity; GO:0016853 isomerase activity; GO:0016866 intramolecular transferase activity; GO:0003824 catalytic activity; GO:0016868 intramolecular transferase activity, phosphotransferases;	K17497	PMM; phosphomannomutase [EC:5.4.2.8]	mmu00051 Fructose and mannose metabolism - Mus musculus (mouse); mmu00520 Amino sugar and nucleotide sugar metabolism - Mus musculus (mouse); mmu01100 Metabolic pathways - Mus musculus (mouse);	IPR023214;	HAD-like domain;
P17563	Methanethiol oxidase OS=Mus musculus OX=10090 GN=Selenbp1 PE=1 SV=2	1.402	Up	1.84592e-05	Selenbp1	52.513	243.6	57.6	21	62	21	0.817	0.855	0.827	1.161	1.171	1.171	cytoplasm	GO:0032502 developmental process; GO:0048869 cellular developmental process; GO:0044763 single-organism cellular process; GO:0044699 single-organism process; GO:0071702 organic substance transport; GO:0015031 protein transport; GO:0051234 establishment of localization; GO:0006810 transport; GO:0045184 establishment of protein localization; GO:0030154 cell differentiation; GO:0044767 single-organi…	GO:0016020 membrane; GO:0005615 extracellular space; GO:0044421 extracellular region part; GO:0005737 cytoplasm; GO:0031982 vesicle; GO:0044424 intracellular part; GO:0005623 cell; GO:0044422 organelle part; GO:0043228 non-membrane-bounded organelle; GO:0031974 membrane-enclosed lumen; GO:0070062 extracellular exosome; GO:0070013 intracellular organelle lumen; GO:0005622 intracellular; GO:0044464…	GO:0005515 protein binding; GO:0008430 selenium binding; GO:0005488 binding;	K17285	SELENBP1; selenium-binding protein 1		IPR015943;	WD40/YVTN repeat-like-containing domain;
P40142	Transketolase OS=Mus musculus OX=10090 GN=Tkt PE=1 SV=1	1.402	Up	7.1171e-07	Tkt	67.63	302.28	48.2	27	62	27	0.845	0.83	0.825	1.172	1.169	1.164	cytoplasm	GO:0040008 regulation of growth; GO:0044711 single-organism biosynthetic process; GO:0044763 single-organism cellular process; GO:0044699 single-organism process; GO:0006081 cellular aldehyde metabolic process; GO:0009058 biosynthetic process; GO:0044237 cellular metabolic process; GO:1901576 organic substance biosynthetic process; GO:0006796 phosphate-containing compound metabolic process; GO:00…	GO:0043229 intracellular organelle; GO:0044421 extracellular region part; GO:0044446 intracellular organelle part; GO:0031982 vesicle; GO:0031981 nuclear lumen; GO:0044424 intracellular part; GO:0016604 nuclear body; GO:0005623 cell; GO:0005576 extracellular region; GO:0044422 organelle part; GO:0031974 membrane-enclosed lumen; GO:0043226 organelle; GO:0070062 extracellular exosome; GO:0043231 in…	GO:0042802 identical protein binding; GO:0003824 catalytic activity; GO:0042803 protein homodimerization activity; GO:0005488 binding; GO:0016744 transferase activity, transferring aldehyde or ketonic groups; GO:0043167 ion binding; GO:0046983 protein dimerization activity; GO:0043169 cation binding; GO:0046872 metal ion binding; GO:0005515 protein binding; GO:0016740 transferase activity; GO:004…	K00615	E2.2.1.1, tktA, tktB; transketolase [EC:2.2.1.1]	mmu00030 Pentose phosphate pathway - Mus musculus (mouse); mmu01100 Metabolic pathways - Mus musculus (mouse); mmu01200 Carbon metabolism - Mus musculus (mouse); mmu01230 Biosynthesis of amino acids - Mus musculus (mouse);	IPR005474; IPR009014; IPR033248; IPR029061; IPR005475;	Transketolase, N-terminal; Transketolase C-terminal/Pyruvate-ferredoxin oxidoreductase domain II; Transketolase, C-terminal domain; Thiamin diphosphate-binding fold; Transketolase-like, pyrimidine-binding domain;
Q8VCN5	Cystathionine gamma-lyase OS=Mus musculus OX=10090 GN=Cth PE=1 SV=1	1.401	Up	0.000138867	Cth	43.567	36.715	16.6	5	9	5	0.822	0.854	0.829	1.137	1.156	1.217	cytoplasm	GO:0044085 cellular component biogenesis; GO:0010941 regulation of cell death; GO:0000097 sulfur amino acid biosynthetic process; GO:1905065 positive regulation of vascular smooth muscle cell differentiation; GO:0044237 cellular metabolic process; GO:0044272 sulfur compound biosynthetic process; GO:0008152 metabolic process; GO:0051240 positive regulation of multicellular organismal process; GO:0…	GO:0044421 extracellular region part; GO:0031982 vesicle; GO:0005737 cytoplasm; GO:0044424 intracellular part; GO:0005623 cell; GO:0005829 cytosol; GO:0005576 extracellular region; GO:0043226 organelle; GO:0070062 extracellular exosome; GO:0005622 intracellular; GO:0044464 cell part; GO:1903561 extracellular vesicle; GO:0043227 membrane-bounded organelle; GO:0043230 extracellular organelle; GO:00…	GO:0044540 L-cystine L-cysteine-lyase (deaminating); GO:0043167 ion binding; GO:0098600 selenomethionine gamma-lyase activity; GO:0016829 lyase activity; GO:0005515 protein binding; GO:0048037 cofactor binding; GO:0005516 calmodulin binding; GO:0030170 pyridoxal phosphate binding; GO:1901363 heterocyclic compound binding; GO:0097159 organic cyclic compound binding; GO:0004123 cystathionine gamma-…	K01758	CTH; cystathionine gamma-lyase [EC:4.4.1.1]	mmu00260 Glycine, serine and threonine metabolism - Mus musculus (mouse); mmu00270 Cysteine and methionine metabolism - Mus musculus (mouse); mmu00450 Selenocompound metabolism - Mus musculus (mouse); mmu01100 Metabolic pathways - Mus musculus (mouse); mmu01230 Biosynthesis of amino acids - Mus musculus (mouse);	IPR015424; IPR015422; IPR015421;	Pyridoxal phosphate-dependent transferase; Pyridoxal phosphate-dependent transferase, major region, subdomain 2; Pyridoxal phosphate-dependent transferase, major region, subdomain 1;
Q3UE37	Ubiquitin-conjugating enzyme E2 Z OS=Mus musculus OX=10090 GN=Ube2z PE=1 SV=2	1.4	Up	0.000177594	Ube2z	38.368	1.8765	4.8	2	2	2	0.86	0.809	0.838	1.136	1.207	1.166	cytoplasm,nucleus	GO:0051603 proteolysis involved in cellular protein catabolic process; GO:0044257 cellular protein catabolic process; GO:0044267 cellular protein metabolic process; GO:0044699 single-organism process; GO:0044237 cellular metabolic process; GO:0071704 organic substance metabolic process; GO:0008152 metabolic process; GO:0006915 apoptotic process; GO:0044248 cellular catabolic process; GO:0006508 p…	GO:0043229 intracellular organelle; GO:0005737 cytoplasm; GO:0044446 intracellular organelle part; GO:0031981 nuclear lumen; GO:0044424 intracellular part; GO:0005829 cytosol; GO:0005623 cell; GO:0044422 organelle part; GO:0043226 organelle; GO:0043231 intracellular membrane-bounded organelle; GO:0031974 membrane-enclosed lumen; GO:0005654 nucleoplasm; GO:0005634 nucleus; GO:0070013 intracellular…	GO:1901265 nucleoside phosphate binding; GO:0031625 ubiquitin protein ligase binding; GO:0005515 protein binding; GO:0097159 organic cyclic compound binding; GO:1901363 heterocyclic compound binding; GO:0061630 ubiquitin protein ligase activity; GO:0032553 ribonucleotide binding; GO:0003824 catalytic activity; GO:0005488 binding; GO:0032550 purine ribonucleoside binding; GO:0043168 anion binding;…	K10585	UBE2Z; ubiquitin-conjugating enzyme E2 Z [EC:2.3.2.23]	mmu04120 Ubiquitin mediated proteolysis - Mus musculus (mouse);	IPR016135; IPR000608;	Ubiquitin-conjugating enzyme/RWD-like; Ubiquitin-conjugating enzyme E2;
P11404	"Fatty acid-binding protein, heart OS=Mus musculus OX=10090 GN=Fabp3 PE=1 SV=5"	1.398	Up	5.9034e-05	Fabp3	14.819	17.42	42.9	6	11	6	0.845	0.828	0.834	1.201	1.175	1.13	cytoplasm	GO:0001101 response to acid chemical; GO:0065008 regulation of biological quality; GO:0009891 positive regulation of biosynthetic process; GO:0044699 single-organism process; GO:0044255 cellular lipid metabolic process; GO:0019216 regulation of lipid metabolic process; GO:0044237 cellular metabolic process; GO:0051234 establishment of localization; GO:0055091 phospholipid homeostasis; GO:0008152 …	GO:0005615 extracellular space; GO:0044421 extracellular region part; GO:0031982 vesicle; GO:0005737 cytoplasm; GO:0044424 intracellular part; GO:0005829 cytosol; GO:0016528 sarcoplasm; GO:0005623 cell; GO:0005576 extracellular region; GO:0043226 organelle; GO:0070062 extracellular exosome; GO:0005622 intracellular; GO:0044464 cell part; GO:1903561 extracellular vesicle; GO:0043227 membrane-bound…	GO:0036041 long-chain fatty acid binding; GO:0005324 long-chain fatty acid transporter activity; GO:0050543 icosatetraenoic acid binding; GO:0043167 ion binding; GO:0005319 lipid transporter activity; GO:0043177 organic acid binding; GO:0022892 substrate-specific transporter activity; GO:0005515 protein binding; GO:0033293 monocarboxylic acid binding; GO:0008092 cytoskeletal protein binding; GO:0…	K08752	FABP3; fatty acid-binding protein 3, muscle and heart	mmu03320 PPAR signaling pathway - Mus musculus (mouse);	IPR000463; IPR000566; IPR012674; IPR011038;	Cytosolic fatty-acid binding; Lipocalin/cytosolic fatty-acid binding domain; Calycin; Calycin-like;
Q3TEA8	Heterochromatin protein 1-binding protein 3 OS=Mus musculus OX=10090 GN=Hp1bp3 PE=1 SV=1	1.397	Up	8.6972e-08	Hp1bp3	60.866	50.098	24.4	16	24	16	0.835	0.829	0.834	1.16	1.172	1.158	nucleus	GO:0044085 cellular component biogenesis; GO:0050794 regulation of cellular process; GO:0034728 nucleosome organization; GO:0016043 cellular component organization; GO:0033554 cellular response to stress; GO:0065008 regulation of biological quality; GO:0042127 regulation of cell proliferation; GO:0060255 regulation of macromolecule metabolic process; GO:0009628 response to abiotic stimulus; GO:00…	GO:0043229 intracellular organelle; GO:0043232 intracellular non-membrane-bounded organelle; GO:0044446 intracellular organelle part; GO:0032991 macromolecular complex; GO:0031981 nuclear lumen; GO:0044424 intracellular part; GO:0016604 nuclear body; GO:0005623 cell; GO:0044422 organelle part; GO:0044427 chromosomal part; GO:0000786 nucleosome; GO:0043228 non-membrane-bounded organelle; GO:004323…	GO:0097159 organic cyclic compound binding; GO:1901363 heterocyclic compound binding; GO:0003677 DNA binding; GO:0005488 binding; GO:0044877 macromolecular complex binding; GO:0003676 nucleic acid binding; GO:0031491 nucleosome binding; GO:0003682 chromatin binding;				IPR011991; IPR005818;	Winged helix-turn-helix DNA-binding domain; Linker histone H1/H5, domain H15;
P48428	Tubulin-specific chaperone A OS=Mus musculus OX=10090 GN=Tbca PE=1 SV=3	1.396	Up	5.7793e-05	Tbca	12.758	10.582	32.4	5	5	5	0.806	0.858	0.832	1.167	1.166	1.152	cytoplasm	GO:0044085 cellular component biogenesis; GO:0016043 cellular component organization; GO:0034622 cellular macromolecular complex assembly; GO:0071822 protein complex subunit organization; GO:0007021 tubulin complex assembly; GO:0043933 macromolecular complex subunit organization; GO:0006457 protein folding; GO:0022607 cellular component assembly; GO:0065003 macromolecular complex assembly; GO:007…	GO:0043229 intracellular organelle; GO:0099513 polymeric cytoskeletal fiber; GO:0044421 extracellular region part; GO:0005874 microtubule; GO:0043232 intracellular non-membrane-bounded organelle; GO:0044430 cytoskeletal part; GO:0005737 cytoplasm; GO:0044446 intracellular organelle part; GO:0031982 vesicle; GO:0031981 nuclear lumen; GO:0099512 supramolecular fiber; GO:0044424 intracellular part; …	GO:0097159 organic cyclic compound binding; GO:1901363 heterocyclic compound binding; GO:0003723 RNA binding; GO:0008092 cytoskeletal protein binding; GO:0005488 binding; GO:0003676 nucleic acid binding; GO:0015631 tubulin binding; GO:0005515 protein binding; GO:0048487 beta-tubulin binding;	K17292	TBCA; tubulin-specific chaperone A
Q8BJU0	Small glutamine-rich tetratricopeptide repeat-containing protein alpha OS=Mus musculus OX=10090 GN=Sgta PE=1 SV=2	1.396	Up	0.0028575	Sgta	34.322	7.9313	6.7	2	2	2	0.793	0.922	0.799	1.207	1.155	1.148	cytoplasm,nucleus	GO:0032270 positive regulation of cellular protein metabolic process; GO:0032436 positive regulation of proteasomal ubiquitin-dependent protein catabolic process; GO:0031331 positive regulation of cellular catabolic process; GO:0044699 single-organism process; GO:0036503 ERAD pathway; GO:1905897 regulation of response to endoplasmic reticulum stress; GO:0044237 cellular metabolic process; GO:0031…	GO:0043226 organelle; GO:0043231 intracellular membrane-bounded organelle; GO:0043229 intracellular organelle; GO:0016020 membrane; GO:0005634 nucleus; GO:0044464 cell part; GO:0005622 intracellular; GO:0005737 cytoplasm; GO:0044424 intracellular part; GO:0005829 cytosol; GO:0043227 membrane-bounded organelle; GO:0005623 cell; GO:0044444 cytoplasmic part;	GO:0042802 identical protein binding; GO:0046982 protein heterodimerization activity; GO:0043621 protein self-association; GO:0042803 protein homodimerization activity; GO:0005488 binding; GO:0044877 macromolecular complex binding; GO:0046983 protein dimerization activity; GO:1904288 BAT3 complex binding; GO:0005515 protein binding; GO:0032403 protein complex binding;	K16365	SGTA; small glutamine-rich tetratricopeptide repeat-containing protein alpha		IPR032374; IPR011990; IPR013026;	SGTA, homodimerisation domain; Tetratricopeptide-like helical domain; Tetratricopeptide repeat-containing domain;
Q9CQI3	Glia maturation factor beta OS=Mus musculus OX=10090 GN=Gmfb PE=1 SV=3	1.395	Up	0.00040256	Gmfb	16.723	20.433	14.1	2	2	2	0.879	0.807	0.827	1.188	1.129	1.189	cytoplasm	GO:0030833 regulation of actin filament polymerization; GO:0050794 regulation of cellular process; GO:0044707 single-multicellular organism process; GO:0016043 cellular component organization; GO:0065008 regulation of biological quality; GO:0032956 regulation of actin cytoskeleton organization; GO:0051129 negative regulation of cellular component organization; GO:0034315 regulation of Arp2/3 comp…	GO:0005623 cell; GO:0005622 intracellular; GO:0044464 cell part;	GO:0008083 growth factor activity; GO:0008092 cytoskeletal protein binding; GO:0005102 receptor binding; GO:0071933 Arp2/3 complex binding; GO:0005488 binding; GO:0044877 macromolecular complex binding; GO:0003779 actin binding; GO:0005515 protein binding; GO:0032403 protein complex binding;				IPR029006; IPR002108;	ADF-H/Gelsolin-like domain; Actin-depolymerising factor homology domain;
Q99PG2	Opioid growth factor receptor OS=Mus musculus OX=10090 GN=Ogfr PE=1 SV=1	1.395	Up	0.0055612	Ogfr	70.678	7.1654	13.1	3	4	3	0.844	0.852	0.82	1.31	1.076	1.125	nucleus	GO:0040008 regulation of growth; GO:0050789 regulation of biological process; GO:0065007 biological regulation;	GO:0043226 organelle; GO:0043231 intracellular membrane-bounded organelle; GO:0043229 intracellular organelle; GO:0016020 membrane; GO:0005634 nucleus; GO:0044464 cell part; GO:0005622 intracellular; GO:0005737 cytoplasm; GO:0044424 intracellular part; GO:0043227 membrane-bounded organelle; GO:0005623 cell;	GO:0060089 molecular transducer activity; GO:0004872 receptor activity;				IPR006757;	Opioid growth factor receptor (OGFr) conserved domain;
A3KMP2	Tetratricopeptide repeat protein 38 OS=Mus musculus OX=10090 GN=Ttc38 PE=1 SV=2	1.393	Up	0.00035693	Ttc38	52.223	48.899	24.7	10	14	10	0.832	0.823	0.86	1.223	1.163	1.117	cytoplasm		GO:0070062 extracellular exosome; GO:0043226 organelle; GO:0044421 extracellular region part; GO:0031982 vesicle; GO:1903561 extracellular vesicle; GO:0043227 membrane-bounded organelle; GO:0005576 extracellular region; GO:0043230 extracellular organelle;	GO:0005515 protein binding; GO:0005488 binding;				IPR011990;	Tetratricopeptide-like helical domain;
O88428	Bifunctional 3'-phosphoadenosine 5'-phosphosulfate synthase 2 OS=Mus musculus OX=10090 GN=Papss2 PE=1 SV=2	1.393	Up	1.67107e-05	Papss2	70.35	98.274	39.3	20	36	19	0.849	0.821	0.834	1.18	1.146	1.162	mitochondria	GO:0000103 sulfate assimilation; GO:0006790 sulfur compound metabolic process; GO:0032502 developmental process; GO:0016310 phosphorylation; GO:0044707 single-multicellular organism process; GO:0007596 blood coagulation; GO:0065008 regulation of biological quality; GO:0050878 regulation of body fluid levels; GO:0006950 response to stress; GO:0048731 system development; GO:0044699 single-organism …		GO:0005524 ATP binding; GO:0004779 sulfate adenylyltransferase activity; GO:1901265 nucleoside phosphate binding; GO:0016773 phosphotransferase activity, alcohol group as acceptor; GO:0001882 nucleoside binding; GO:0043167 ion binding; GO:0000166 nucleotide binding; GO:0070566 adenylyltransferase activity; GO:0097159 organic cyclic compound binding; GO:1901363 heterocyclic compound binding; GO:00…	K13811	PAPSS; 3'-phosphoadenosine 5'-phosphosulfate synthase [EC:2.7.7.4 2.7.1.25]	mmu00230 Purine metabolism - Mus musculus (mouse); mmu00450 Selenocompound metabolism - Mus musculus (mouse); mmu00920 Sulfur metabolism - Mus musculus (mouse); mmu01100 Metabolic pathways - Mus musculus (mouse);	IPR014729; IPR015947; IPR025980; IPR027417; IPR024951; IPR002650;	Rossmann-like alpha/beta/alpha sandwich fold; PUA-like domain; ATP-sulfurylase PUA-like domain; P-loop containing nucleoside triphosphate hydrolase; Sulphate adenylyltransferase catalytic domain; Sulphate adenylyltransferase;
Q8BH00	Aldehyde dehydrogenase family 8 member A1 OS=Mus musculus OX=10090 GN=Aldh8a1 PE=1 SV=1	1.393	Up	0.000101714	Aldh8a1	53.663	117.48	36.6	12	24	12	0.809	0.863	0.844	1.178	1.183	1.145	cytoplasm	GO:0065008 regulation of biological quality; GO:0016053 organic acid biosynthetic process; GO:0042904 9-cis-retinoic acid biosynthetic process; GO:0042573 retinoic acid metabolic process; GO:0044699 single-organism process; GO:0009058 biosynthetic process; GO:0044255 cellular lipid metabolic process; GO:0044237 cellular metabolic process; GO:0008610 lipid biosynthetic process; GO:0071704 organic …	GO:0070062 extracellular exosome; GO:0043226 organelle; GO:0044421 extracellular region part; GO:0005622 intracellular; GO:0044464 cell part; GO:0005737 cytoplasm; GO:0031982 vesicle; GO:1903561 extracellular vesicle; GO:0044424 intracellular part; GO:0005623 cell; GO:0043227 membrane-bounded organelle; GO:0005576 extracellular region; GO:0043230 extracellular organelle;	GO:0016620 oxidoreductase activity, acting on the aldehyde or oxo group of donors, NAD or NADP as acceptor; GO:0001758 retinal dehydrogenase activity; GO:0003824 catalytic activity; GO:0016491 oxidoreductase activity; GO:0016903 oxidoreductase activity, acting on the aldehyde or oxo group of donors;				IPR016161; IPR015590; IPR016162; IPR016163;	Aldehyde/histidinol dehydrogenase; Aldehyde dehydrogenase domain; Aldehyde dehydrogenase N-terminal domain; Aldehyde dehydrogenase, C-terminal;
Q91WR5	Aldo-keto reductase family 1 member C21 OS=Mus musculus OX=10090 GN=Akr1c21 PE=1 SV=2	1.391	Up	7.9e-07	Akr1c21	36.876	86.48	50.8	14	46	14	0.844	0.833	0.83	1.152	1.161	1.174	cytoplasm	GO:0044711 single-organism biosynthetic process; GO:0055114 oxidation-reduction process; GO:0008202 steroid metabolic process; GO:0044699 single-organism process; GO:1901360 organic cyclic compound metabolic process; GO:0009058 biosynthetic process; GO:0044238 primary metabolic process; GO:1901576 organic substance biosynthetic process; GO:0008610 lipid biosynthetic process; GO:0071704 organic su…	GO:0044421 extracellular region part; GO:0031982 vesicle; GO:0005737 cytoplasm; GO:0044424 intracellular part; GO:0005623 cell; GO:0005829 cytosol; GO:0005576 extracellular region; GO:0043226 organelle; GO:0070062 extracellular exosome; GO:0005622 intracellular; GO:0044464 cell part; GO:1903561 extracellular vesicle; GO:0043227 membrane-bounded organelle; GO:0043230 extracellular organelle; GO:00…	GO:0004032 alditol:NADP+ 1-oxidoreductase activity; GO:0033764 steroid dehydrogenase activity, acting on the CH-OH group of donors, NAD or NADP as acceptor; GO:0016628 oxidoreductase activity, acting on the CH-CH group of donors, NAD or NADP as acceptor; GO:0005496 steroid binding; GO:0016655 oxidoreductase activity, acting on NAD(P)H, quinone or similar compound as acceptor; GO:0016614 oxidoredu…				IPR023210;	NADP-dependent oxidoreductase domain;
Q9DBJ1	Phosphoglycerate mutase 1 OS=Mus musculus OX=10090 GN=Pgam1 PE=1 SV=3	1.391	Up	2.111e-05	Pgam1	28.832	118.13	39	9	37	5	0.826	0.866	0.844	1.187	1.172	1.168	cytoplasm	GO:0043467 regulation of generation of precursor metabolites and energy; GO:0006757 ATP generation from ADP; GO:0009116 nucleoside metabolic process; GO:0042278 purine nucleoside metabolic process; GO:0006165 nucleoside diphosphate phosphorylation; GO:0046031 ADP metabolic process; GO:0019362 pyridine nucleotide metabolic process; GO:0019319 hexose biosynthetic process; GO:0006096 glycolytic proc…	GO:0043229 intracellular organelle; GO:0016020 membrane; GO:0044421 extracellular region part; GO:0031982 vesicle; GO:0005737 cytoplasm; GO:0044424 intracellular part; GO:0005623 cell; GO:0005829 cytosol; GO:0005576 extracellular region; GO:0043231 intracellular membrane-bounded organelle; GO:0043226 organelle; GO:0070062 extracellular exosome; GO:0005634 nucleus; GO:0043209 myelin sheath; GO:000…	GO:0016853 isomerase activity; GO:0046538 2,3-bisphosphoglycerate-dependent phosphoglycerate mutase activity; GO:0003824 catalytic activity; GO:0005488 binding; GO:0019901 protein kinase binding; GO:0016868 intramolecular transferase activity, phosphotransferases; GO:0016787 hydrolase activity; GO:0004619 phosphoglycerate mutase activity; GO:0005515 protein binding; GO:0004082 bisphosphoglycerate…	K01834	PGAM, gpmA; 2,3-bisphosphoglycerate-dependent phosphoglycerate mutase [EC:5.4.2.11]	mmu00010 Glycolysis / Gluconeogenesis - Mus musculus (mouse); mmu00260 Glycine, serine and threonine metabolism - Mus musculus (mouse); mmu01100 Metabolic pathways - Mus musculus (mouse); mmu01200 Carbon metabolism - Mus musculus (mouse); mmu01230 Biosynthesis of amino acids - Mus musculus (mouse); mmu04922 Glucagon signaling pathway - Mus musculus (mouse); mmu05230 Central carbon metabolism in c…
O88958	Glucosamine-6-phosphate isomerase 1 OS=Mus musculus OX=10090 GN=Gnpda1 PE=1 SV=3	1.39	Up	3.0226e-06	Gnpda1	32.549	80.335	37.7	9	17	7	0.831	0.829	0.854	1.159	1.161	1.175	cytoplasm	GO:0000003 reproduction; GO:1901071 glucosamine-containing compound metabolic process; GO:0016051 carbohydrate biosynthetic process; GO:0019319 hexose biosynthetic process; GO:0022414 reproductive process; GO:0044699 single-organism process; GO:0046364 monosaccharide biosynthetic process; GO:0009058 biosynthetic process; GO:0006002 fructose 6-phosphate metabolic process; GO:1901072 glucosamine-co…	GO:0070062 extracellular exosome; GO:0043226 organelle; GO:0044421 extracellular region part; GO:0044464 cell part; GO:0005622 intracellular; GO:0005737 cytoplasm; GO:0031982 vesicle; GO:1903561 extracellular vesicle; GO:0044424 intracellular part; GO:0005623 cell; GO:0043227 membrane-bounded organelle; GO:0005576 extracellular region; GO:0043230 extracellular organelle;	GO:0004342 glucosamine-6-phosphate deaminase activity; GO:0019239 deaminase activity; GO:0016787 hydrolase activity; GO:0016853 isomerase activity; GO:0016860 intramolecular oxidoreductase activity; GO:0003824 catalytic activity; GO:0016861 intramolecular oxidoreductase activity, interconverting aldoses and ketoses;	K02564	nagB, GNPDA; glucosamine-6-phosphate deaminase [EC:3.5.99.6]	mmu00520 Amino sugar and nucleotide sugar metabolism - Mus musculus (mouse); mmu01100 Metabolic pathways - Mus musculus (mouse);	IPR006148;	Glucosamine/galactosamine-6-phosphate isomerase;
Q91V76	Ester hydrolase C11orf54 homolog OS=Mus musculus OX=10090 PE=1 SV=1	1.39	Up	1.7849e-05	---	34.995	87.393	47.6	14	30	14	0.827	0.843	0.844	1.168	1.14	1.186	cytoplasm		GO:0043229 intracellular organelle; GO:0044421 extracellular region part; GO:0044446 intracellular organelle part; GO:0031982 vesicle; GO:0031981 nuclear lumen; GO:0044424 intracellular part; GO:0016604 nuclear body; GO:0005623 cell; GO:0005576 extracellular region; GO:0044422 organelle part; GO:0031974 membrane-enclosed lumen; GO:0043226 organelle; GO:0070062 extracellular exosome; GO:0043231 in…	GO:0046914 transition metal ion binding; GO:0003824 catalytic activity; GO:0005488 binding; GO:0016788 hydrolase activity, acting on ester bonds; GO:0043167 ion binding; GO:0043169 cation binding; GO:0046872 metal ion binding; GO:0016787 hydrolase activity; GO:0008270 zinc ion binding;				IPR015021;	Domain of unknown function DUF1907;
O54865	Guanylate cyclase soluble subunit beta-1 OS=Mus musculus OX=10090 GN=Gucy1b1 PE=1 SV=1	1.389	Up	0.0021838	Gucy1b1	70.597	5.0844	3.5	2	2	2	0.782	0.869	0.867	1.102	1.229	1.166	cytoplasm	GO:0044700 single organism signaling; GO:0009117 nucleotide metabolic process; GO:0044699 single-organism process; GO:0009058 biosynthetic process; GO:0044237 cellular metabolic process; GO:0006796 phosphate-containing compound metabolic process; GO:0046390 ribose phosphate biosynthetic process; GO:0008152 metabolic process; GO:0007165 signal transduction; GO:1901137 carbohydrate derivative biosy…	GO:0016020 membrane; GO:0048786 presynaptic active zone; GO:0071944 cell periphery; GO:0008074 guanylate cyclase complex, soluble; GO:0005737 cytoplasm; GO:0032991 macromolecular complex; GO:0044424 intracellular part; GO:0005829 cytosol; GO:0005623 cell; GO:0005886 plasma membrane; GO:0045202 synapse; GO:0098793 presynapse; GO:0044464 cell part; GO:0005622 intracellular; GO:0044445 cytosolic par…	GO:0009975 cyclase activity; GO:1901265 nucleoside phosphate binding; GO:0046983 protein dimerization activity; GO:0005515 protein binding; GO:0047805 cytidylate cyclase activity; GO:0004383 guanylate cyclase activity; GO:1901363 heterocyclic compound binding; GO:0097159 organic cyclic compound binding; GO:0020037 heme binding; GO:0032553 ribonucleotide binding; GO:0003824 catalytic activity; GO:…	K12319	GUCY1B; guanylate cyclase soluble subunit beta [EC:4.6.1.2]	mmu00230 Purine metabolism - Mus musculus (mouse); mmu04022 cGMP-PKG signaling pathway - Mus musculus (mouse); mmu04270 Vascular smooth muscle contraction - Mus musculus (mouse); mmu04540 Gap junction - Mus musculus (mouse); mmu04611 Platelet activation - Mus musculus (mouse); mmu04713 Circadian entrainment - Mus musculus (mouse); mmu04730 Long-term depression - Mus musculus (mouse); mmu04921 Oxy…	IPR029787; IPR011644; IPR001054; IPR024096; IPR011645;	Nucleotide cyclase; Heme-NO binding; Adenylyl cyclase class-3/4/guanylyl cyclase; NO signalling/Golgi transport ligand-binding domain; Haem NO binding associated;
P37804	Transgelin OS=Mus musculus OX=10090 GN=Tagln PE=1 SV=3	1.389	Up	4.2248e-05	Tagln	22.576	41.003	39.3	7	8	7	0.851	0.844	0.824	1.14	1.197	1.161	cytoplasm	GO:0032502 developmental process; GO:0060429 epithelium development; GO:0030154 cell differentiation; GO:0009888 tissue development; GO:0044767 single-organism developmental process; GO:0048869 cellular developmental process; GO:0044763 single-organism cellular process; GO:0044699 single-organism process; GO:0009987 cellular process; GO:0048856 anatomical structure development; GO:0030855 epithel…	GO:0044424 intracellular part; GO:0005623 cell; GO:0044464 cell part; GO:0005622 intracellular; GO:0005737 cytoplasm;	GO:0051015 actin filament binding; GO:0008092 cytoskeletal protein binding; GO:0005488 binding; GO:0044877 macromolecular complex binding; GO:0003779 actin binding; GO:0005515 protein binding; GO:0032403 protein complex binding;	K20526	TAGLN; transgelin		IPR001715;	Calponin homology domain;
Q9CQK7	RWD domain-containing protein 1 OS=Mus musculus OX=10090 GN=Rwdd1 PE=1 SV=1	1.386	Up	0.0036157	Rwdd1	27.785	4.13	7.4	2	2	2	0.859	0.826	0.84	1.282	1.075	1.142	cytoplasm	GO:0006518 peptide metabolic process; GO:0043043 peptide biosynthetic process; GO:0044267 cellular protein metabolic process; GO:0006807 nitrogen compound metabolic process; GO:0009058 biosynthetic process; GO:0043603 cellular amide metabolic process; GO:0044238 primary metabolic process; GO:1901566 organonitrogen compound biosynthetic process; GO:1901576 organic substance biosynthetic process; G…	GO:0044464 cell part; GO:0005622 intracellular; GO:0032991 macromolecular complex; GO:0044424 intracellular part; GO:1990904 ribonucleoprotein complex; GO:0030529 intracellular ribonucleoprotein complex; GO:0005623 cell; GO:0005844 polysome;	GO:0005515 protein binding; GO:0005488 binding;				IPR016135; IPR032378; IPR006575;	Ubiquitin-conjugating enzyme/RWD-like; ZC3H15/TMA46 family, C-terminal; RWD domain;
P06281	Renin-1 OS=Mus musculus OX=10090 GN=Ren1 PE=1 SV=1	1.385	Up	3.3013e-06	Ren1	44.342	41.98	17.2	7	22	7	0.829	0.84	0.855	1.16	1.157	1.178	mitochondria	GO:0044700 single organism signaling; GO:0021700 developmental maturation; GO:0065008 regulation of biological quality; GO:0006518 peptide metabolic process; GO:0022414 reproductive process; GO:0008584 male gonad development; GO:0016486 peptide hormone processing; GO:0046683 response to organophosphorus; GO:0060177 regulation of angiotensin metabolic process; GO:0044237 cellular metabolic process…	GO:0016020 membrane; GO:0005615 extracellular space; GO:0044421 extracellular region part; GO:0044464 cell part; GO:0005622 intracellular; GO:0005737 cytoplasm; GO:0044424 intracellular part; GO:0005623 cell; GO:0005576 extracellular region;	GO:0004175 endopeptidase activity; GO:0008233 peptidase activity; GO:0005102 receptor binding; GO:0003824 catalytic activity; GO:0005488 binding; GO:0004190 aspartic-type endopeptidase activity; GO:0070011 peptidase activity, acting on L-amino acid peptides; GO:0070001 aspartic-type peptidase activity; GO:0016787 hydrolase activity; GO:0005515 protein binding; GO:0005159 insulin-like growth facto…	K01380	REN; renin [EC:3.4.23.15]	mmu04614 Renin-angiotensin system - Mus musculus (mouse); mmu04924 Renin secretion - Mus musculus (mouse);	IPR034135; IPR012848; IPR033121; IPR021109;	Renin-like domain; Aspartic peptidase, N-terminal; Peptidase family A1 domain; Aspartic peptidase domain;
Q8BKC5	Importin-5 OS=Mus musculus OX=10090 GN=Ipo5 PE=1 SV=3	1.384	Up	7.5777e-05	Ipo5	123.59	18.379	7.7	7	7	7	0.837	0.846	0.842	1.206	1.159	1.13	cytoplasm	GO:0001101 response to acid chemical; GO:0006607 NLS-bearing protein import into nucleus; GO:0072594 establishment of protein localization to organelle; GO:1903533 regulation of protein targeting; GO:0017038 protein import; GO:0044699 single-organism process; GO:0051169 nuclear transport; GO:0015031 protein transport; GO:0051234 establishment of localization; GO:0006605 protein targeting; GO:0042…	GO:0043229 intracellular organelle; GO:0016020 membrane; GO:0031090 organelle membrane; GO:0005635 nuclear envelope; GO:0044446 intracellular organelle part; GO:0031967 organelle envelope; GO:0005737 cytoplasm; GO:0031981 nuclear lumen; GO:0012505 endomembrane system; GO:0044424 intracellular part; GO:0005623 cell; GO:0044422 organelle part; GO:0031974 membrane-enclosed lumen; GO:0043231 intracel…	GO:0031267 small GTPase binding; GO:0003723 RNA binding; GO:0008565 protein transporter activity; GO:0022892 substrate-specific transporter activity; GO:0005515 protein binding; GO:0033218 amide binding; GO:1901363 heterocyclic compound binding; GO:0097159 organic cyclic compound binding; GO:0005048 signal sequence binding; GO:0017016 Ras GTPase binding; GO:0042277 peptide binding; GO:0005488 bin…	K20222	IPO5, KPNB3, RANBP5; importin-5		IPR001494; IPR034085; IPR011989; IPR016024;	Importin-beta, N-terminal domain; TOG domain; Armadillo-like helical; Armadillo-type fold;
O70456	14-3-3 protein sigma OS=Mus musculus OX=10090 GN=Sfn PE=1 SV=2	1.383	Up	0.000100956	Sfn	27.706	3.6553	13.7	4	14	2	0.863	0.853	0.809	1.152	1.162	1.179	cytoplasm,nucleus	GO:0044700 single organism signaling; GO:0065008 regulation of biological quality; GO:0010941 regulation of cell death; GO:0010837 regulation of keratinocyte proliferation; GO:0031424 keratinization; GO:0030858 positive regulation of epithelial cell differentiation; GO:0045927 positive regulation of growth; GO:0008285 negative regulation of cell proliferation; GO:0001558 regulation of cell growth…	GO:0016020 membrane; GO:0044421 extracellular region part; GO:0031090 organelle membrane; GO:0031410 cytoplasmic vesicle; GO:0030054 cell junction; GO:0031982 vesicle; GO:0005737 cytoplasm; GO:0044433 cytoplasmic vesicle part; GO:0044424 intracellular part; GO:0005913 cell-cell adherens junction; GO:0005623 cell; GO:0005911 cell-cell junction; GO:0044422 organelle part; GO:0070062 extracellular e…	GO:0098641 cadherin binding involved in cell-cell adhesion; GO:0050839 cell adhesion molecule binding; GO:0042802 identical protein binding; GO:0098631 protein binding involved in cell adhesion; GO:0005488 binding; GO:0045296 cadherin binding; GO:0019901 protein kinase binding; GO:0019904 protein domain specific binding; GO:0005515 protein binding; GO:0098632 protein binding involved in cell-cell…	K06644	SFN; stratifin	mmu04110 Cell cycle - Mus musculus (mouse); mmu04115 p53 signaling pathway - Mus musculus (mouse); mmu04960 Aldosterone-regulated sodium reabsorption - Mus musculus (mouse);	IPR023410;	14-3-3 domain;
P17182	Alpha-enolase OS=Mus musculus OX=10090 GN=Eno1 PE=1 SV=3	1.383	Up	8.1098e-07	Eno1	47.14	313.44	44.5	18	84	18	0.843	0.849	0.842	1.155	1.183	1.167	cytoplasm	GO:0006757 ATP generation from ADP; GO:0009116 nucleoside metabolic process; GO:0042278 purine nucleoside metabolic process; GO:0006165 nucleoside diphosphate phosphorylation; GO:0046031 ADP metabolic process; GO:0019362 pyridine nucleotide metabolic process; GO:0006096 glycolytic process; GO:0009167 purine ribonucleoside monophosphate metabolic process; GO:0043009 chordate embryonic development;…	GO:0016020 membrane; GO:0005615 extracellular space; GO:0044421 extracellular region part; GO:0019898 extrinsic component of membrane; GO:0030054 cell junction; GO:0071944 cell periphery; GO:0031982 vesicle; GO:0005737 cytoplasm; GO:0032991 macromolecular complex; GO:0044424 intracellular part; GO:0005913 cell-cell adherens junction; GO:0005911 cell-cell junction; GO:0005623 cell; GO:0070062 extr…	GO:0000287 magnesium ion binding; GO:0003723 RNA binding; GO:0004634 phosphopyruvate hydratase activity; GO:0046982 protein heterodimerization activity; GO:0046983 protein dimerization activity; GO:0043167 ion binding; GO:0016829 lyase activity; GO:0005515 protein binding; GO:0016836 hydro-lyase activity; GO:0098632 protein binding involved in cell-cell adhesion; GO:0016835 carbon-oxygen lyase ac…	K01689	ENO, eno; enolase [EC:4.2.1.11]	mmu00010 Glycolysis / Gluconeogenesis - Mus musculus (mouse); mmu01100 Metabolic pathways - Mus musculus (mouse); mmu01200 Carbon metabolism - Mus musculus (mouse); mmu01230 Biosynthesis of amino acids - Mus musculus (mouse); mmu03018 RNA degradation - Mus musculus (mouse); mmu04066 HIF-1 signaling pathway - Mus musculus (mouse);	IPR029065; IPR029017; IPR020810; IPR020811;	Enolase C-terminal domain-like; Enolase N-terminal domain-like; Enolase, C-terminal TIM barrel domain; Enolase, N-terminal;
Q8BWG9	Calcium release-activated calcium channel protein 1 OS=Mus musculus OX=10090 GN=Orai1 PE=2 SV=1	1.382	Up	0.031863	Orai1	33.061	2.3102	2.6	1	1	1	0.866	0.747	0.911	1.172	1.168	1.149	plasma membrane	GO:0044707 single-multicellular organism process; GO:0048732 gland development; GO:0072511 divalent inorganic cation transport; GO:0034220 ion transmembrane transport; GO:0030001 metal ion transport; GO:0044699 single-organism process; GO:0050896 response to stimulus; GO:0002115 store-operated calcium entry; GO:0030879 mammary gland development; GO:0051234 establishment of localization; GO:006118…	GO:0097708 intracellular vesicle; GO:0043229 intracellular organelle; GO:0016323 basolateral plasma membrane; GO:0016020 membrane; GO:0031226 intrinsic component of plasma membrane; GO:0031410 cytoplasmic vesicle; GO:0071944 cell periphery; GO:0005737 cytoplasm; GO:0031982 vesicle; GO:0032991 macromolecular complex; GO:0031224 intrinsic component of membrane; GO:0044424 intracellular part; GO:000…	GO:0015075 ion transmembrane transporter activity; GO:0022803 passive transmembrane transporter activity; GO:0022892 substrate-specific transporter activity; GO:0005515 protein binding; GO:0015279 store-operated calcium channel activity; GO:0005516 calmodulin binding; GO:0015267 channel activity; GO:0022891 substrate-specific transmembrane transporter activity; GO:0046873 metal ion transmembrane …	K16056	ORAI1; calcium release-activated calcium channel protein 1	mmu04020 Calcium signaling pathway - Mus musculus (mouse); mmu04024 cAMP signaling pathway - Mus musculus (mouse); mmu04611 Platelet activation - Mus musculus (mouse); mmu04924 Renin secretion - Mus musculus (mouse); mmu04925 Aldosterone synthesis and secretion - Mus musculus (mouse); mmu04927 Cortisol synthesis and secretion - Mus musculus (mouse); mmu04934 Cushing syndrome - Mus musculus (mouse…
Q8VDG5	Phosphopantothenate--cysteine ligase OS=Mus musculus OX=10090 GN=Ppcs PE=1 SV=1	1.381	Up	0.00132308	Ppcs	33.794	13.479	8.7	3	3	3	0.856	0.868	0.806	1.237	1.103	1.155	cytoplasm	GO:0051188 cofactor biosynthetic process; GO:0009116 nucleoside metabolic process; GO:0042278 purine nucleoside metabolic process; GO:0009117 nucleotide metabolic process; GO:0044699 single-organism process; GO:0046129 purine ribonucleoside biosynthetic process; GO:0009163 nucleoside biosynthetic process; GO:0009058 biosynthetic process; GO:0044237 cellular metabolic process; GO:0006796 phosphate…	GO:0070062 extracellular exosome; GO:0043226 organelle; GO:0044421 extracellular region part; GO:0031982 vesicle; GO:1903561 extracellular vesicle; GO:0043227 membrane-bounded organelle; GO:0005576 extracellular region; GO:0043230 extracellular organelle;	GO:0016879 ligase activity, forming carbon-nitrogen bonds; GO:0004632 phosphopantothenate--cysteine ligase activity; GO:0016881 acid-amino acid ligase activity; GO:0003824 catalytic activity; GO:0016874 ligase activity;	K01922	PPCS, COAB; phosphopantothenate---cysteine ligase (ATP) [EC:6.3.2.51]	mmu00770 Pantothenate and CoA biosynthesis - Mus musculus (mouse); mmu01100 Metabolic pathways - Mus musculus (mouse);	IPR007085;	DNA/pantothenate metabolism flavoprotein, C-terminal;
P46664	Adenylosuccinate synthetase isozyme 2 OS=Mus musculus OX=10090 GN=Adss PE=1 SV=2	1.379	Up	0.00065908	Adss	50.02	37.386	18.9	7	10	6	0.804	0.888	0.848	1.193	1.182	1.128	cytoplasm	GO:0009116 nucleoside metabolic process; GO:0042278 purine nucleoside metabolic process; GO:0009167 purine ribonucleoside monophosphate metabolic process; GO:0009117 nucleotide metabolic process; GO:0044699 single-organism process; GO:0009058 biosynthetic process; GO:0009163 nucleoside biosynthetic process; GO:0046129 purine ribonucleoside biosynthetic process; GO:0009156 ribonucleoside monophosp…	GO:0016020 membrane; GO:0044421 extracellular region part; GO:0071944 cell periphery; GO:0005737 cytoplasm; GO:0031982 vesicle; GO:0044424 intracellular part; GO:0005829 cytosol; GO:0005623 cell; GO:0005576 extracellular region; GO:0005886 plasma membrane; GO:0043226 organelle; GO:0070062 extracellular exosome; GO:0005622 intracellular; GO:0044464 cell part; GO:1903561 extracellular vesicle; GO:0…	GO:1901265 nucleoside phosphate binding; GO:0001882 nucleoside binding; GO:0043167 ion binding; GO:0016874 ligase activity; GO:0000166 nucleotide binding; GO:0016879 ligase activity, forming carbon-nitrogen bonds; GO:1901363 heterocyclic compound binding; GO:0097159 organic cyclic compound binding; GO:0032549 ribonucleoside binding; GO:0097367 carbohydrate derivative binding; GO:0003824 catalytic…	K01939	purA, ADSS; adenylosuccinate synthase [EC:6.3.4.4]	mmu00230 Purine metabolism - Mus musculus (mouse); mmu00250 Alanine, aspartate and glutamate metabolism - Mus musculus (mouse); mmu01100 Metabolic pathways - Mus musculus (mouse);	IPR027417;	P-loop containing nucleoside triphosphate hydrolase;
Q9JMD3	START domain-containing protein 10 OS=Mus musculus OX=10090 GN=Stard10 PE=1 SV=1	1.379	Up	0.00065736	Stard10	32.951	4.9979	7.6	2	3	2	0.868	0.796	0.864	1.132	1.203	1.151	cytoplasm	GO:0050794 regulation of cellular process; GO:0046717 acid secretion; GO:0015850 organic hydroxy compound transport; GO:0035360 positive regulation of peroxisome proliferator activated receptor signaling pathway; GO:0015721 bile acid and bile salt transport; GO:0023051 regulation of signaling; GO:0035358 regulation of peroxisome proliferator activated receptor signaling pathway; GO:0044699 single…	GO:0005929 cilium; GO:0016020 membrane; GO:0042995 cell projection; GO:0046581 intercellular canaliculus; GO:0030054 cell junction; GO:0005737 cytoplasm; GO:0044424 intracellular part; GO:0005829 cytosol; GO:0031514 motile cilium; GO:0098858 actin-based cell projection; GO:0005623 cell; GO:0005911 cell-cell junction; GO:0043226 organelle; GO:0044464 cell part; GO:0005622 intracellular; GO:0005902…	GO:0008289 lipid binding; GO:0005488 binding;				IPR002913; IPR023393;	START domain; START-like domain;
Q9R022	DnaJ homolog subfamily C member 12 OS=Mus musculus OX=10090 GN=Dnajc12 PE=1 SV=1	1.379	Up	0.0020409	Dnajc12	22.852	26.074	43.9	7	9	7	0.82	0.891	0.823	1.249	1.114	1.131	cytoplasm				K09532	DNAJC12; DnaJ homolog subfamily C member 12		IPR001623;	DnaJ domain;
P61458	Pterin-4-alpha-carbinolamine dehydratase OS=Mus musculus OX=10090 GN=Pcbd1 PE=1 SV=2	1.378	Up	4.4492e-05	Pcbd1	11.985	9.8936	32.7	4	7	3	0.834	0.872	0.826	1.171	1.154	1.163	extracellular	GO:0051188 cofactor biosynthetic process; GO:0044085 cellular component biogenesis; GO:0042559 pteridine-containing compound biosynthetic process; GO:0097659 nucleic acid-templated transcription; GO:0009891 positive regulation of biosynthetic process; GO:0044699 single-organism process; GO:0009058 biosynthetic process; GO:0044237 cellular metabolic process; GO:2001141 regulation of RNA biosynthet…	GO:0043229 intracellular organelle; GO:0044421 extracellular region part; GO:0044446 intracellular organelle part; GO:0031982 vesicle; GO:0005737 cytoplasm; GO:0031981 nuclear lumen; GO:0044424 intracellular part; GO:0005623 cell; GO:0005829 cytosol; GO:0005576 extracellular region; GO:0044422 organelle part; GO:0031974 membrane-enclosed lumen; GO:0043231 intracellular membrane-bounded organelle;…	GO:0008124 4-alpha-hydroxytetrahydrobiopterin dehydratase activity; GO:0016829 lyase activity; GO:0016705 oxidoreductase activity, acting on paired donors, with incorporation or reduction of molecular oxygen; GO:0004505 phenylalanine 4-monooxygenase activity; GO:0005515 protein binding; GO:0016836 hydro-lyase activity; GO:0003712 transcription cofactor activity; GO:0016835 carbon-oxygen lyase act…	K01724	PCBD, phhB; 4a-hydroxytetrahydrobiopterin dehydratase [EC:4.2.1.96]	mmu00790 Folate biosynthesis - Mus musculus (mouse); mmu01100 Metabolic pathways - Mus musculus (mouse);
O08638	Myosin-11 OS=Mus musculus OX=10090 GN=Myh11 PE=1 SV=1	1.377	Up	1.4704e-06	Myh11	227.03	323.31	35.8	76	138	55	0.854	0.855	0.834	1.167	1.162	1.172	nucleus	GO:0044085 cellular component biogenesis; GO:0003012 muscle system process; GO:0048747 muscle fiber development; GO:0048869 cellular developmental process; GO:0032989 cellular component morphogenesis; GO:0044699 single-organism process; GO:0030036 actin cytoskeleton organization; GO:0007507 heart development; GO:0022607 cellular component assembly; GO:0065003 macromolecular complex assembly; GO:0…	GO:0044421 extracellular region part; GO:0098862 cluster of actin-based cell projections; GO:0005903 brush border; GO:0031410 cytoplasmic vesicle; GO:0030016 myofibril; GO:0005737 cytoplasm; GO:0031982 vesicle; GO:0032991 macromolecular complex; GO:0099512 supramolecular fiber; GO:0044424 intracellular part; GO:0099080 supramolecular complex; GO:0005623 cell; GO:0032432 actin filament bundle; GO:…	GO:0003774 motor activity; GO:1901265 nucleoside phosphate binding; GO:0016817 hydrolase activity, acting on acid anhydrides; GO:0005515 protein binding; GO:0016787 hydrolase activity; GO:0008307 structural constituent of muscle; GO:0097159 organic cyclic compound binding; GO:1901363 heterocyclic compound binding; GO:0008092 cytoskeletal protein binding; GO:0016462 pyrophosphatase activity; GO:00…	K10352	MYH; myosin heavy chain	mmu04530 Tight junction - Mus musculus (mouse); mmu04810 Regulation of actin cytoskeleton - Mus musculus (mouse);	IPR002928; IPR004009; IPR001609; IPR027417; IPR027401;	Myosin tail; Myosin, N-terminal, SH3-like; Myosin head, motor domain; P-loop containing nucleoside triphosphate hydrolase; Myosin-like IQ motif-containing domain;
O35381	Acidic leucine-rich nuclear phosphoprotein 32 family member A OS=Mus musculus OX=10090 GN=Anp32a PE=1 SV=1	1.376	Up	0.000124624	Anp32a	28.537	18.748	21.1	5	10	3	0.845	0.823	0.855	1.139	1.132	1.201	cytoplasm	GO:0050794 regulation of cellular process; GO:0006725 cellular aromatic compound metabolic process; GO:0097659 nucleic acid-templated transcription; GO:0060255 regulation of macromolecule metabolic process; GO:0019219 regulation of nucleobase-containing compound metabolic process; GO:0009058 biosynthetic process; GO:0044237 cellular metabolic process; GO:0071704 organic substance metabolic proces…	GO:0043229 intracellular organelle; GO:0005783 endoplasmic reticulum; GO:0044446 intracellular organelle part; GO:0005737 cytoplasm; GO:0031981 nuclear lumen; GO:0012505 endomembrane system; GO:0044424 intracellular part; GO:0005623 cell; GO:0044422 organelle part; GO:0031974 membrane-enclosed lumen; GO:0043231 intracellular membrane-bounded organelle; GO:0043226 organelle; GO:0005634 nucleus; GO…	GO:0005515 protein binding; GO:0005488 binding;	K18646	ANP32A_C_D; acidic leucine-rich nuclear phosphoprotein 32 family member A/C/D		IPR032675;	Leucine-rich repeat domain, L domain-like;
O70492	Sorting nexin-3 OS=Mus musculus OX=10090 GN=Snx3 PE=1 SV=3	1.374	Up	0.0002032	Snx3	18.757	20.457	40.1	8	17	6	0.861	0.843	0.827	1.19	1.11	1.177	cytoplasm	GO:0060627 regulation of vesicle-mediated transport; GO:0044237 cellular metabolic process; GO:0015031 protein transport; GO:0009607 response to biotic stimulus; GO:0000041 transition metal ion transport; GO:0009605 response to external stimulus; GO:0008152 metabolic process; GO:0051240 positive regulation of multicellular organismal process; GO:0032879 regulation of localization; GO:0032387 nega…	GO:0016020 membrane; GO:0044421 extracellular region part; GO:0031090 organelle membrane; GO:0019898 extrinsic component of membrane; GO:0031410 cytoplasmic vesicle; GO:0005737 cytoplasm; GO:0031982 vesicle; GO:0044433 cytoplasmic vesicle part; GO:0044424 intracellular part; GO:0005623 cell; GO:0044422 organelle part; GO:0005769 early endosome; GO:0070062 extracellular exosome; GO:0030136 clathri…	GO:1901981 phosphatidylinositol phosphate binding; GO:0019903 protein phosphatase binding; GO:0043167 ion binding; GO:0080025 phosphatidylinositol-3,5-bisphosphate binding; GO:0005515 protein binding; GO:1902936 phosphatidylinositol bisphosphate binding; GO:0032266 phosphatidylinositol-3-phosphate binding; GO:0005488 binding; GO:0010314 phosphatidylinositol-5-phosphate binding; GO:0035091 phospha…	K17918	SNX3_12; sorting nexin-3/12	mmu04144 Endocytosis - Mus musculus (mouse);	IPR001683;	Phox homologous domain;
Q60866	Phosphotriesterase-related protein OS=Mus musculus OX=10090 GN=Pter PE=1 SV=1	1.374	Up	1.62473e-05	Pter	39.218	72.872	35.2	10	22	10	0.848	0.855	0.828	1.175	1.146	1.156	cytoplasm	GO:0032502 developmental process; GO:0060429 epithelium development; GO:0030154 cell differentiation; GO:0008152 metabolic process; GO:0009888 tissue development; GO:0044767 single-organism developmental process; GO:0048869 cellular developmental process; GO:0044763 single-organism cellular process; GO:0044699 single-organism process; GO:0009987 cellular process; GO:0048856 anatomical structure d…	GO:0070062 extracellular exosome; GO:0043226 organelle; GO:0044421 extracellular region part; GO:0031982 vesicle; GO:1903561 extracellular vesicle; GO:0043227 membrane-bounded organelle; GO:0005576 extracellular region; GO:0043230 extracellular organelle;	GO:0046914 transition metal ion binding; GO:0003824 catalytic activity; GO:0005488 binding; GO:0016788 hydrolase activity, acting on ester bonds; GO:0043167 ion binding; GO:0043169 cation binding; GO:0046872 metal ion binding; GO:0016787 hydrolase activity; GO:0008270 zinc ion binding;	K07048	PTER, php; phosphotriesterase-related protein		IPR032466;	Metal-dependent hydrolase;
Q8CHR6	Dihydropyrimidine dehydrogenase [NADP(+)] OS=Mus musculus OX=10090 GN=Dpyd PE=1 SV=1	1.374	Up	0.00088272	Dpyd	111.25	13.508	5.8	5	6	5	0.831	0.881	0.823	1.103	1.218	1.161	cytoplasm	GO:0009116 nucleoside metabolic process; GO:0046135 pyrimidine nucleoside catabolic process; GO:0046125 pyrimidine deoxyribonucleoside metabolic process; GO:0016053 organic acid biosynthetic process; GO:0006145 purine nucleobase catabolic process; GO:0044699 single-organism process; GO:0009058 biosynthetic process; GO:0006210 thymine catabolic process; GO:0044237 cellular metabolic process; GO:00…	GO:0044464 cell part; GO:0005622 intracellular; GO:0005737 cytoplasm; GO:0044424 intracellular part; GO:0005623 cell; GO:0005829 cytosol; GO:0044444 cytoplasmic part;	GO:1901265 nucleoside phosphate binding; GO:0016628 oxidoreductase activity, acting on the CH-CH group of donors, NAD or NADP as acceptor; GO:0043167 ion binding; GO:0046983 protein dimerization activity; GO:0005515 protein binding; GO:0000166 nucleotide binding; GO:0051539 4 iron, 4 sulfur cluster binding; GO:0016491 oxidoreductase activity; GO:1901363 heterocyclic compound binding; GO:0097159 o…	K00207	DPYD; dihydropyrimidine dehydrogenase (NADP+) [EC:1.3.1.2]	mmu00240 Pyrimidine metabolism - Mus musculus (mouse); mmu00410 beta-Alanine metabolism - Mus musculus (mouse); mmu00770 Pantothenate and CoA biosynthesis - Mus musculus (mouse); mmu00983 Drug metabolism - other enzymes - Mus musculus (mouse); mmu01100 Metabolic pathways - Mus musculus (mouse);	IPR013785; IPR017896; IPR009051; IPR028261; IPR023753; IPR005720;	Aldolase-type TIM barrel; 4Fe-4S ferredoxin-type, iron-sulphur binding domain; Alpha-helical ferredoxin; Dihydroprymidine dehydrogenase domain II; FAD/NAD(P)-binding domain; Dihydroorotate dehydrogenase domain;
P63242	Eukaryotic translation initiation factor 5A-1 OS=Mus musculus OX=10090 GN=Eif5a PE=1 SV=2	1.373	Up	0.00034354	Eif5a	16.832	17.351	37.7	7	11	7	0.845	0.799	0.874	1.129	1.163	1.164	cytoplasm	GO:0050658 RNA transport; GO:0065008 regulation of biological quality; GO:0010941 regulation of cell death; GO:0032270 positive regulation of cellular protein metabolic process; GO:0006518 peptide metabolic process; GO:0010608 posttranscriptional regulation of gene expression; GO:0043243 positive regulation of protein complex disassembly; GO:0009891 positive regulation of biosynthetic process; GO…	GO:0016020 membrane; GO:0030425 dendrite; GO:0042175 nuclear outer membrane-endoplasmic reticulum membrane network; GO:0044421 extracellular region part; GO:0005783 endoplasmic reticulum; GO:0031982 vesicle; GO:0005737 cytoplasm; GO:0043025 neuronal cell body; GO:0032991 macromolecular complex; GO:0044424 intracellular part; GO:0005623 cell; GO:0044422 organelle part; GO:0070062 extracellular exo…	GO:0043022 ribosome binding; GO:0097159 organic cyclic compound binding; GO:1901363 heterocyclic compound binding; GO:0003723 RNA binding; GO:0008135 translation factor activity, RNA binding; GO:0047485 protein N-terminus binding; GO:0003746 translation elongation factor activity; GO:0017070 U6 snRNA binding; GO:0005488 binding; GO:0044877 macromolecular complex binding; GO:0003676 nucleic acid b…	K03263	EIF5A; translation initiation factor 5A		IPR008991; IPR012340; IPR014722; IPR020189;	Translation protein SH3-like domain; Nucleic acid-binding, OB-fold; Ribosomal protein L2 domain 2; Translation elongation factor, IF5A C-terminal;
P82198	Transforming growth factor-beta-induced protein ig-h3 OS=Mus musculus OX=10090 GN=Tgfbi PE=1 SV=1	1.373	Up	0.00026378	Tgfbi	74.596	23.274	15.7	10	12	10	0.825	0.842	0.898	1.175	1.161	1.185	mitochondria	GO:0072359 circulatory system development; GO:0016043 cellular component organization; GO:0044707 single-multicellular organism process; GO:0051216 cartilage development; GO:0001568 blood vessel development; GO:0048869 cellular developmental process; GO:0044699 single-organism process; GO:0022610 biological adhesion; GO:0009653 anatomical structure morphogenesis; GO:0030154 cell differentiation; …	GO:0043229 intracellular organelle; GO:0005615 extracellular space; GO:0044421 extracellular region part; GO:0044446 intracellular organelle part; GO:0005737 cytoplasm; GO:0031982 vesicle; GO:0012505 endomembrane system; GO:0044424 intracellular part; GO:0005623 cell; GO:0005576 extracellular region; GO:0044420 extracellular matrix component; GO:0044422 organelle part; GO:0005604 basement membran…	GO:0050839 cell adhesion molecule binding; GO:0005102 receptor binding; GO:0005488 binding; GO:0044877 macromolecular complex binding; GO:0005518 collagen binding; GO:0005515 protein binding; GO:0005178 integrin binding; GO:0050840 extracellular matrix binding; GO:0032403 protein complex binding;	K19519	TGFBI, BIGH3; transforming growth factor-beta-induced protein		IPR011489; IPR000782;	EMI domain; FAS1 domain;
Q8R0H9	ADP-ribosylation factor-binding protein GGA1 OS=Mus musculus OX=10090 GN=Gga1 PE=1 SV=1	1.373	Up	0.00122136	Gga1	69.971	5.748	3	2	2	2	0.861	0.833	0.842	1.162	1.235	1.085	cytoplasm,nucleus	GO:0046907 intracellular transport; GO:0080090 regulation of primary metabolic process; GO:0060255 regulation of macromolecule metabolic process; GO:0009894 regulation of catabolic process; GO:0016192 vesicle-mediated transport; GO:0071702 organic substance transport; GO:1901998 toxin transport; GO:0048518 positive regulation of biological process; GO:0015031 protein transport; GO:0051641 cellula…	GO:0016020 membrane; GO:0030119 AP-type membrane coat adaptor complex; GO:0031410 cytoplasmic vesicle; GO:0031090 organelle membrane; GO:0098796 membrane protein complex; GO:0005737 cytoplasm; GO:0031982 vesicle; GO:0044433 cytoplasmic vesicle part; GO:0032991 macromolecular complex; GO:0044424 intracellular part; GO:0005623 cell; GO:0044422 organelle part; GO:0031974 membrane-enclosed lumen; GO:…	GO:0005515 protein binding; GO:0005488 binding;	K12404	GGA; ADP-ribosylation factor-binding protein GGA	mmu04142 Lysosome - Mus musculus (mouse);	IPR002014; IPR008152; IPR004152; IPR008153; IPR013041; IPR008942;	VHS domain; Clathrin adaptor, alpha/beta/gamma-adaptin, appendage, Ig-like subdomain; GAT domain; Clathrin adaptor, gamma-adaptin, appendage; Coatomer/clathrin adaptor appendage, Ig-like subdomain; ENTH/VHS;
Q9CY64	Biliverdin reductase A OS=Mus musculus OX=10090 GN=Blvra PE=1 SV=1	1.373	Up	6.4949e-07	Blvra	33.524	25.574	23.4	7	11	7	0.838	0.829	0.845	1.149	1.142	1.158	mitochondria	GO:0006725 cellular aromatic compound metabolic process; GO:0042167 heme catabolic process; GO:0044699 single-organism process; GO:0042168 heme metabolic process; GO:0044237 cellular metabolic process; GO:0071704 organic substance metabolic process; GO:0044270 cellular nitrogen compound catabolic process; GO:0008152 metabolic process; GO:0006778 porphyrin-containing compound metabolic process; GO…	GO:0070062 extracellular exosome; GO:0043226 organelle; GO:0044421 extracellular region part; GO:0044464 cell part; GO:0005622 intracellular; GO:0005737 cytoplasm; GO:0031982 vesicle; GO:1903561 extracellular vesicle; GO:0044424 intracellular part; GO:0005829 cytosol; GO:0005623 cell; GO:0043227 membrane-bounded organelle; GO:0005576 extracellular region; GO:0043230 extracellular organelle; GO:00…	GO:1901265 nucleoside phosphate binding; GO:0016628 oxidoreductase activity, acting on the CH-CH group of donors, NAD or NADP as acceptor; GO:0043167 ion binding; GO:0000166 nucleotide binding; GO:0008270 zinc ion binding; GO:0016491 oxidoreductase activity; GO:1901363 heterocyclic compound binding; GO:0097159 organic cyclic compound binding; GO:0016627 oxidoreductase activity, acting on the CH-C…	K00214	BLVRA, bvdR; biliverdin reductase [EC:1.3.1.24]	mmu00860 Porphyrin and chlorophyll metabolism - Mus musculus (mouse); mmu01100 Metabolic pathways - Mus musculus (mouse);	IPR000683; IPR016040; IPR015249;	Oxidoreductase, N-terminal; NAD(P)-binding domain; Biliverdin reductase, catalytic;
Q80W22	Threonine synthase-like 2 OS=Mus musculus OX=10090 GN=Thnsl2 PE=1 SV=1	1.372	Up	0.000181784	Thnsl2	54.187	127.5	36.9	16	25	16	0.885	0.851	0.818	1.17	1.153	1.181	nucleus	GO:1901606 alpha-amino acid catabolic process; GO:0016053 organic acid biosynthetic process; GO:0051790 short-chain fatty acid biosynthetic process; GO:0044699 single-organism process; GO:0009058 biosynthetic process; GO:0044255 cellular lipid metabolic process; GO:0046360 2-oxobutyrate biosynthetic process; GO:0044237 cellular metabolic process; GO:0006796 phosphate-containing compound metabolic…		GO:0097159 organic cyclic compound binding; GO:1901363 heterocyclic compound binding; GO:0016597 amino acid binding; GO:0031406 carboxylic acid binding; GO:0003824 catalytic activity; GO:0005488 binding; GO:0070905 serine binding; GO:0043167 ion binding; GO:0043177 organic acid binding; GO:0043169 cation binding; GO:0016829 lyase activity; GO:0043168 anion binding; GO:0048037 cofactor binding; GO…	K06037			IPR001926; IPR029144;	Tryptophan synthase beta subunit-like PLP-dependent enzyme; Threonine synthase, N-terminal;
A2AJL3	FGGY carbohydrate kinase domain-containing protein OS=Mus musculus OX=10090 GN=Fggy PE=1 SV=1	1.372	Up	0.0005367	Fggy	60.336	38.941	15.6	9	14	9	0.831	0.895	0.82	1.153	1.199	1.14	cytoplasm	GO:0016310 phosphorylation; GO:0065008 regulation of biological quality; GO:0044763 single-organism cellular process; GO:0044699 single-organism process; GO:0019725 cellular homeostasis; GO:0005975 carbohydrate metabolic process; GO:0044238 primary metabolic process; GO:0044237 cellular metabolic process; GO:0060249 anatomical structure homeostasis; GO:0006796 phosphate-containing compound metabo…	GO:0005623 cell;	GO:0016301 kinase activity; GO:0016773 phosphotransferase activity, alcohol group as acceptor; GO:0003824 catalytic activity; GO:0016740 transferase activity; GO:0016772 transferase activity, transferring phosphorus-containing groups;				IPR018484; IPR018485;	Carbohydrate kinase, FGGY, N-terminal; Carbohydrate kinase, FGGY, C-terminal;
P11352	Glutathione peroxidase 1 OS=Mus musculus OX=10090 GN=Gpx1 PE=1 SV=2	1.372	Up	4.8382e-07	Gpx1	22.329	214.05	71.1	13	50	13	0.856	0.839	0.851	1.159	1.167	1.166	mitochondria	GO:0044700 single organism signaling; GO:0090130 tissue migration; GO:0010941 regulation of cell death; GO:0090201 negative regulation of release of cytochrome c from mitochondria; GO:0043523 regulation of neuron apoptotic process; GO:0044255 cellular lipid metabolic process; GO:0031347 regulation of defense response; GO:0044237 cellular metabolic process; GO:0010821 regulation of mitochondrion o…	GO:0043229 intracellular organelle; GO:0044421 extracellular region part; GO:0016234 inclusion body; GO:0031982 vesicle; GO:0005737 cytoplasm; GO:0044424 intracellular part; GO:0005829 cytosol; GO:0005623 cell; GO:0005576 extracellular region; GO:0005739 mitochondrion; GO:0043231 intracellular membrane-bounded organelle; GO:0043226 organelle; GO:0070062 extracellular exosome; GO:0005622 intracell…	GO:0004602 glutathione peroxidase activity; GO:0003824 catalytic activity; GO:0005488 binding; GO:0016209 antioxidant activity; GO:0005515 protein binding; GO:0019904 protein domain specific binding; GO:0004601 peroxidase activity; GO:0017124 SH3 domain binding; GO:0016684 oxidoreductase activity, acting on peroxide as acceptor; GO:0016491 oxidoreductase activity;	K00432	gpx; glutathione peroxidase [EC:1.11.1.9]	mmu00480 Glutathione metabolism - Mus musculus (mouse); mmu00590 Arachidonic acid metabolism - Mus musculus (mouse); mmu04918 Thyroid hormone synthesis - Mus musculus (mouse);	IPR012336;	Thioredoxin-like fold;
Q6P1B1	Xaa-Pro aminopeptidase 1 OS=Mus musculus OX=10090 GN=Xpnpep1 PE=1 SV=1	1.372	Up	2.4463e-05	Xpnpep1	69.59	66.257	21.2	12	21	12	0.823	0.847	0.846	1.124	1.164	1.163	mitochondria	GO:0006518 peptide metabolic process; GO:0006807 nitrogen compound metabolic process; GO:0043603 cellular amide metabolic process; GO:0044238 primary metabolic process; GO:0044237 cellular metabolic process; GO:0071704 organic substance metabolic process; GO:0010815 bradykinin catabolic process; GO:1901575 organic substance catabolic process; GO:0008152 metabolic process; GO:1901565 organonitroge…	GO:0070062 extracellular exosome; GO:0043226 organelle; GO:0044421 extracellular region part; GO:0044464 cell part; GO:0005622 intracellular; GO:0005737 cytoplasm; GO:0031982 vesicle; GO:1903561 extracellular vesicle; GO:0044424 intracellular part; GO:0005829 cytosol; GO:0005623 cell; GO:0043227 membrane-bounded organelle; GO:0005576 extracellular region; GO:0043230 extracellular organelle; GO:00…	GO:0008238 exopeptidase activity; GO:0008233 peptidase activity; GO:0043167 ion binding; GO:0070006 metalloaminopeptidase activity; GO:0008235 metalloexopeptidase activity; GO:0046983 protein dimerization activity; GO:0004177 aminopeptidase activity; GO:0008237 metallopeptidase activity; GO:0016787 hydrolase activity; GO:0005515 protein binding; GO:0030145 manganese ion binding; GO:0042802 identi…	K01262	pepP; Xaa-Pro aminopeptidase [EC:3.4.11.9]		IPR029149; IPR000994; IPR033740; IPR028980; IPR032416; IPR000587;	Creatinase/Aminopeptidase P/Spt16, N-terminal; Peptidase M24; Aminopeptidase P; Creatinase/Aminopeptidase P, N-terminal; Peptidase M24, C-terminal domain; Creatinase, N-terminal;
Q8BZ98	Dynamin-3 OS=Mus musculus OX=10090 GN=Dnm3 PE=1 SV=1	1.372	Up	0.0138047	Dnm3	97.189	8.007	8.5	8	12	2	0.922	0.728	0.886	1.202	1.11	1.168	cytoplasm	GO:0044085 cellular component biogenesis; GO:0051093 negative regulation of developmental process; GO:0065008 regulation of biological quality; GO:0031623 receptor internalization; GO:2000171 negative regulation of dendrite development; GO:0060491 regulation of cell projection assembly; GO:0051129 negative regulation of cellular component organization; GO:0048869 cellular developmental process; G…	GO:0016020 membrane; GO:0030425 dendrite; GO:0044421 extracellular region part; GO:0031090 organelle membrane; GO:0005737 cytoplasm; GO:0098843 postsynaptic endocytic zone; GO:0005623 cell; GO:0099080 supramolecular complex; GO:0043197 dendritic spine; GO:0044422 organelle part; GO:0043228 non-membrane-bounded organelle; GO:0070062 extracellular exosome; GO:0098590 plasma membrane region; GO:0001…	GO:0031798 type 1 metabotropic glutamate receptor binding; GO:1901265 nucleoside phosphate binding; GO:0005102 receptor binding; GO:0016817 hydrolase activity, acting on acid anhydrides; GO:0050998 nitric-oxide synthase binding; GO:0016787 hydrolase activity; GO:0005515 protein binding; GO:1901363 heterocyclic compound binding; GO:0097159 organic cyclic compound binding; GO:0008092 cytoskeletal p…	K01528	DNM; dynamin GTPase [EC:3.6.5.5]	mmu04072 Phospholipase D signaling pathway - Mus musculus (mouse); mmu04144 Endocytosis - Mus musculus (mouse); mmu04721 Synaptic vesicle cycle - Mus musculus (mouse); mmu04961 Endocrine and other factor-regulated calcium reabsorption - Mus musculus (mouse); mmu05100 Bacterial invasion of epithelial cells - Mus musculus (mouse);	IPR030381; IPR003130; IPR020850; IPR001401; IPR027417; IPR001849; IPR011993; IPR000375;	Dynamin-type guanine nucleotide-binding (G) domain; Dynamin GTPase effector; GTPase effector domain; Dynamin, GTPase domain; P-loop containing nucleoside triphosphate hydrolase; Pleckstrin homology domain; PH domain-like; Dynamin central domain;
Q9QZ08	N-acetyl-D-glucosamine kinase OS=Mus musculus OX=10090 GN=Nagk PE=1 SV=3	1.372	Up	2.5136e-06	Nagk	37.268	2.4434	5	2	2	2	0.859	0.835	0.843	1.155	1.154	1.171	cytoplasm,nucleus	GO:1901071 glucosamine-containing compound metabolic process; GO:0016310 phosphorylation; GO:0044699 single-organism process; GO:0044237 cellular metabolic process; GO:0006796 phosphate-containing compound metabolic process; GO:0071704 organic substance metabolic process; GO:0008152 metabolic process; GO:0044262 cellular carbohydrate metabolic process; GO:0019262 N-acetylneuraminate catabolic pro…	GO:0070062 extracellular exosome; GO:0043226 organelle; GO:0044421 extracellular region part; GO:0031982 vesicle; GO:1903561 extracellular vesicle; GO:0043227 membrane-bounded organelle; GO:0005576 extracellular region; GO:0043230 extracellular organelle;	GO:0045127 N-acetylglucosamine kinase activity; GO:0009384 N-acylmannosamine kinase activity; GO:0005524 ATP binding; GO:1901265 nucleoside phosphate binding; GO:0016773 phosphotransferase activity, alcohol group as acceptor; GO:0001882 nucleoside binding; GO:0043167 ion binding; GO:0000166 nucleotide binding; GO:0097159 organic cyclic compound binding; GO:1901363 heterocyclic compound binding; G…	K00884	NAGK, nagK; N-acetylglucosamine kinase [EC:2.7.1.59]	mmu00520 Amino sugar and nucleotide sugar metabolism - Mus musculus (mouse); mmu01100 Metabolic pathways - Mus musculus (mouse);	IPR002731;	ATPase, BadF/BadG/BcrA/BcrD type;
O09173	"Homogentisate 1,2-dioxygenase OS=Mus musculus OX=10090 GN=Hgd PE=1 SV=2"	1.371	Up	4.2878e-05	Hgd	49.959	118.82	36.6	14	30	14	0.87	0.834	0.835	1.176	1.14	1.165	cytoplasm	GO:1902222 erythrose 4-phosphate/phosphoenolpyruvate family amino acid catabolic process; GO:1901606 alpha-amino acid catabolic process; GO:0006725 cellular aromatic compound metabolic process; GO:0044699 single-organism process; GO:0044237 cellular metabolic process; GO:0006559 L-phenylalanine catabolic process; GO:0071704 organic substance metabolic process; GO:0006572 tyrosine catabolic proces…	GO:0070062 extracellular exosome; GO:0043226 organelle; GO:0044421 extracellular region part; GO:0031982 vesicle; GO:1903561 extracellular vesicle; GO:0043227 membrane-bounded organelle; GO:0005576 extracellular region; GO:0043230 extracellular organelle;	GO:0016702 oxidoreductase activity, acting on single donors with incorporation of molecular oxygen, incorporation of two atoms of oxygen; GO:0016701 oxidoreductase activity, acting on single donors with incorporation of molecular oxygen; GO:0042802 identical protein binding; GO:0003824 catalytic activity; GO:0051213 dioxygenase activity; GO:0005488 binding; GO:0043167 ion binding; GO:0043169 cati…	K00451	HGD, hmgA; homogentisate 1,2-dioxygenase [EC:1.13.11.5]	mmu00350 Tyrosine metabolism - Mus musculus (mouse); mmu01100 Metabolic pathways - Mus musculus (mouse);	IPR011051; IPR014710;	RmlC-like cupin domain; RmlC-like jelly roll fold;
Q9Z1Q5	Chloride intracellular channel protein 1 OS=Mus musculus OX=10090 GN=Clic1 PE=1 SV=3	1.371	Up	0.00020076	Clic1	27.013	62.837	28.2	6	17	6	0.887	0.836	0.83	1.145	1.193	1.161	cytoplasm	GO:0050794 regulation of cellular process; GO:0098661 inorganic anion transmembrane transport; GO:0044707 single-multicellular organism process; GO:0065008 regulation of biological quality; GO:0007596 blood coagulation; GO:0034220 ion transmembrane transport; GO:0045778 positive regulation of ossification; GO:0044699 single-organism process; GO:0006821 chloride transport; GO:0050896 response to s…	GO:0016020 membrane; GO:0005615 extracellular space; GO:0044421 extracellular region part; GO:0031090 organelle membrane; GO:0071944 cell periphery; GO:0030054 cell junction; GO:0005737 cytoplasm; GO:0031982 vesicle; GO:0032991 macromolecular complex; GO:0031224 intrinsic component of membrane; GO:0044424 intracellular part; GO:0005913 cell-cell adherens junction; GO:0005911 cell-cell junction; G…	GO:0015075 ion transmembrane transporter activity; GO:0022803 passive transmembrane transporter activity; GO:0005253 anion channel activity; GO:0022892 substrate-specific transporter activity; GO:0005515 protein binding; GO:0098632 protein binding involved in cell-cell adhesion; GO:0005254 chloride channel activity; GO:0015267 channel activity; GO:0015103 inorganic anion transmembrane transporter…	K05021	CLIC1; chloride intracellular channel protein 1		IPR010987; IPR004045; IPR012336;	Glutathione S-transferase, C-terminal-like; Glutathione S-transferase, N-terminal; Thioredoxin-like fold;
Q61598	Rab GDP dissociation inhibitor beta OS=Mus musculus OX=10090 GN=Gdi2 PE=1 SV=1	1.37	Up	5.6167e-05	Gdi2	50.537	129.14	49	19	37	14	0.844	0.832	0.87	1.167	1.139	1.183	endoplasmic reticulum	GO:0050794 regulation of cellular process; GO:0044700 single organism signaling; GO:0044699 single-organism process; GO:0050896 response to stimulus; GO:0015031 protein transport; GO:0051234 establishment of localization; GO:0007165 signal transduction; GO:0008152 metabolic process; GO:0007154 cell communication; GO:0051345 positive regulation of hydrolase activity; GO:0044093 positive regulation…	GO:0043229 intracellular organelle; GO:0016020 membrane; GO:0044421 extracellular region part; GO:0030054 cell junction; GO:0005737 cytoplasm; GO:0031982 vesicle; GO:0070161 anchoring junction; GO:0012505 endomembrane system; GO:0044424 intracellular part; GO:0005623 cell; GO:0005576 extracellular region; GO:0043231 intracellular membrane-bounded organelle; GO:0043226 organelle; GO:0070062 extrac…	GO:0031267 small GTPase binding; GO:0003723 RNA binding; GO:0005092 GDP-dissociation inhibitor activity; GO:0060589 nucleoside-triphosphatase regulator activity; GO:0030695 GTPase regulator activity; GO:0005515 protein binding; GO:0098772 molecular function regulator; GO:0016491 oxidoreductase activity; GO:1901363 heterocyclic compound binding; GO:0097159 organic cyclic compound binding; GO:00302…	K17255	GDI1_2; Rab GDP dissociation inhibitor		IPR023753;	FAD/NAD(P)-binding domain;
Q922E4	Ethanolamine-phosphate cytidylyltransferase OS=Mus musculus OX=10090 GN=Pcyt2 PE=1 SV=1	1.37	Up	0.00027758	Pcyt2	45.234	18.579	13.9	6	7	6	0.866	0.81	0.865	1.186	1.13	1.164	cytoplasm	GO:0006646 phosphatidylethanolamine biosynthetic process; GO:0046337 phosphatidylethanolamine metabolic process; GO:0046486 glycerolipid metabolic process; GO:0044711 single-organism biosynthetic process; GO:0044763 single-organism cellular process; GO:0008654 phospholipid biosynthetic process; GO:0044699 single-organism process; GO:0009058 biosynthetic process; GO:0044255 cellular lipid metaboli…		GO:0004306 ethanolamine-phosphate cytidylyltransferase activity; GO:0070567 cytidylyltransferase activity; GO:0016779 nucleotidyltransferase activity; GO:0003824 catalytic activity; GO:0016740 transferase activity; GO:0016772 transferase activity, transferring phosphorus-containing groups;	K00967	PCYT2; ethanolamine-phosphate cytidylyltransferase [EC:2.7.7.14]	mmu00440 Phosphonate and phosphinate metabolism - Mus musculus (mouse); mmu00564 Glycerophospholipid metabolism - Mus musculus (mouse); mmu01100 Metabolic pathways - Mus musculus (mouse);	IPR014729; IPR004821;	Rossmann-like alpha/beta/alpha sandwich fold; Cytidyltransferase-like domain;
Q8K2T1	NmrA-like family domain-containing protein 1 OS=Mus musculus OX=10090 GN=Nmral1 PE=1 SV=1	1.369	Up	0.000159456	Nmral1	34.376	6.4337	5.2	1	1	1	0.859	0.856	0.825	1.128	1.201	1.148	cytoplasm		GO:0043226 organelle; GO:0043231 intracellular membrane-bounded organelle; GO:0043229 intracellular organelle; GO:0005634 nucleus; GO:0044464 cell part; GO:0005622 intracellular; GO:0005737 cytoplasm; GO:0048471 perinuclear region of cytoplasm; GO:0044424 intracellular part; GO:0043227 membrane-bounded organelle; GO:0005623 cell; GO:0044444 cytoplasmic part;					IPR016040; IPR008030;	NAD(P)-binding domain; NmrA-like domain;
Q8R3P0	Aspartoacylase OS=Mus musculus OX=10090 GN=Aspa PE=1 SV=2	1.369	Up	1.9608e-06	Aspa	35.344	15.997	18.3	5	6	5	0.835	0.857	0.849	1.17	1.152	1.156	cytoplasm	GO:0050794 regulation of cellular process; GO:0044707 single-multicellular organism process; GO:0048714 positive regulation of oligodendrocyte differentiation; GO:0014013 regulation of gliogenesis; GO:0007272 ensheathment of neurons; GO:0008366 axon ensheathment; GO:0048869 cellular developmental process; GO:0022008 neurogenesis; GO:0044699 single-organism process; GO:0014003 oligodendrocyte deve…	GO:0043229 intracellular organelle; GO:0044421 extracellular region part; GO:0005737 cytoplasm; GO:0031982 vesicle; GO:0044424 intracellular part; GO:0005829 cytosol; GO:0005623 cell; GO:0005576 extracellular region; GO:0043226 organelle; GO:0070062 extracellular exosome; GO:0043231 intracellular membrane-bounded organelle; GO:0005634 nucleus; GO:0005622 intracellular; GO:0044464 cell part; GO:19…	GO:0019807 aspartoacylase activity; GO:0003824 catalytic activity; GO:0005488 binding; GO:0043167 ion binding; GO:0016788 hydrolase activity, acting on ester bonds; GO:0043169 cation binding; GO:0046872 metal ion binding; GO:0005515 protein binding; GO:0016787 hydrolase activity; GO:0004046 aminoacylase activity; GO:0016811 hydrolase activity, acting on carbon-nitrogen (but not peptide) bonds, in…	K01437	ASPA, aspA; aspartoacylase [EC:3.5.1.15]	mmu00250 Alanine, aspartate and glutamate metabolism - Mus musculus (mouse); mmu00340 Histidine metabolism - Mus musculus (mouse); mmu01100 Metabolic pathways - Mus musculus (mouse);
P37889	Fibulin-2 OS=Mus musculus OX=10090 GN=Fbln2 PE=1 SV=2	1.368	Up	0.0080585	Fbln2	131.83	1.9907	0.8	1	1	1	0.791	0.878	0.874	1.231	1.039	1.209	extracellular	GO:0050789 regulation of biological process; GO:0010810 regulation of cell-substrate adhesion; GO:0045785 positive regulation of cell adhesion; GO:0048518 positive regulation of biological process; GO:0010811 positive regulation of cell-substrate adhesion; GO:0030155 regulation of cell adhesion; GO:0065007 biological regulation;	GO:0031012 extracellular matrix; GO:0070062 extracellular exosome; GO:0043226 organelle; GO:0005615 extracellular space; GO:0044421 extracellular region part; GO:0031982 vesicle; GO:1903561 extracellular vesicle; GO:0005578 proteinaceous extracellular matrix; GO:0043227 membrane-bounded organelle; GO:0005576 extracellular region; GO:0043230 extracellular organelle;	GO:0005488 binding; GO:0043167 ion binding; GO:0046872 metal ion binding; GO:0043169 cation binding; GO:0005515 protein binding; GO:0005509 calcium ion binding; GO:0050840 extracellular matrix binding;	K17307	FBLN1_2; fibulin 1/2		IPR026823; IPR001881; IPR000742; IPR009030; IPR000020;	Complement Clr-like EGF domain; EGF-like calcium-binding domain; EGF-like domain; Growth factor receptor cysteine-rich domain; Anaphylatoxin/fibulin;
P00920	Carbonic anhydrase 2 OS=Mus musculus OX=10090 GN=Ca2 PE=1 SV=4	1.368	Up	6.4352e-05	Ca2	29.032	128.83	48.8	9	24	9	0.86	0.836	0.849	1.143	1.199	1.14	cytoplasm	GO:0044700 single organism signaling; GO:0065008 regulation of biological quality; GO:1904385 cellular response to angiotensin; GO:0030641 regulation of cellular pH; GO:0030004 cellular monovalent inorganic cation homeostasis; GO:0032847 regulation of cellular pH reduction; GO:0044237 cellular metabolic process; GO:0032228 regulation of synaptic transmission, GABAergic; GO:0008152 metabolic proce…	GO:0016323 basolateral plasma membrane; GO:0016020 membrane; GO:0005615 extracellular space; GO:0044421 extracellular region part; GO:0071944 cell periphery; GO:0031982 vesicle; GO:0005737 cytoplasm; GO:0044424 intracellular part; GO:0098858 actin-based cell projection; GO:0005623 cell; GO:0070062 extracellular exosome; GO:0098590 plasma membrane region; GO:0043209 myelin sheath; GO:0044464 cell …	GO:0052689 carboxylic ester hydrolase activity; GO:0043167 ion binding; GO:0016829 lyase activity; GO:0016787 hydrolase activity; GO:0016836 hydro-lyase activity; GO:0008270 zinc ion binding; GO:0004089 carbonate dehydratase activity; GO:0016835 carbon-oxygen lyase activity; GO:0004064 arylesterase activity; GO:0046914 transition metal ion binding; GO:0003824 catalytic activity; GO:0005488 bindin…	K18245	CA2; carbonic anhydrase 2 [EC:4.2.1.1]	mmu00910 Nitrogen metabolism - Mus musculus (mouse); mmu04964 Proximal tubule bicarbonate reclamation - Mus musculus (mouse); mmu04966 Collecting duct acid secretion - Mus musculus (mouse); mmu04971 Gastric acid secretion - Mus musculus (mouse); mmu04972 Pancreatic secretion - Mus musculus (mouse); mmu04976 Bile secretion - Mus musculus (mouse);	IPR001148;	Alpha carbonic anhydrase;
Q8K4K6	Pantothenate kinase 1 OS=Mus musculus OX=10090 GN=Pank1 PE=1 SV=1	1.367	Up	0.00085669	Pank1	60.091	1.9951	3.1	2	2	2	0.883	0.797	0.86	1.128	1.151	1.194	nucleus	GO:0051188 cofactor biosynthetic process; GO:0009116 nucleoside metabolic process; GO:0042278 purine nucleoside metabolic process; GO:0009117 nucleotide metabolic process; GO:0044699 single-organism process; GO:0009058 biosynthetic process; GO:0009163 nucleoside biosynthetic process; GO:0046129 purine ribonucleoside biosynthetic process; GO:0044237 cellular metabolic process; GO:0006796 phosphate…	GO:0097708 intracellular vesicle; GO:0016020 membrane; GO:0043229 intracellular organelle; GO:0031410 cytoplasmic vesicle; GO:0098796 membrane protein complex; GO:0071944 cell periphery; GO:0048475 coated membrane; GO:0031982 vesicle; GO:0005737 cytoplasm; GO:0012505 endomembrane system; GO:0032991 macromolecular complex; GO:0044424 intracellular part; GO:0005829 cytosol; GO:0005623 cell; GO:0055…	GO:0005524 ATP binding; GO:1901265 nucleoside phosphate binding; GO:0016773 phosphotransferase activity, alcohol group as acceptor; GO:0001882 nucleoside binding; GO:0043167 ion binding; GO:0000166 nucleotide binding; GO:0004594 pantothenate kinase activity; GO:0097159 organic cyclic compound binding; GO:1901363 heterocyclic compound binding; GO:0032549 ribonucleoside binding; GO:0097367 carbohyd…	K09680	coaW; type II pantothenate kinase [EC:2.7.1.33]	mmu00770 Pantothenate and CoA biosynthesis - Mus musculus (mouse); mmu01100 Metabolic pathways - Mus musculus (mouse);
Q6P3Z3	THAP domain-containing protein 4 OS=Mus musculus OX=10090 GN=Thap4 PE=1 SV=1	1.366	Up	0.0033818	Thap4	62.57	3.5316	1.6	1	2	1	0.8	0.823	0.92	1.218	1.144	1.113	nucleus			GO:0097159 organic cyclic compound binding; GO:1901363 heterocyclic compound binding; GO:0003677 DNA binding; GO:0005488 binding; GO:0003676 nucleic acid binding; GO:0043167 ion binding; GO:0043169 cation binding; GO:0046872 metal ion binding;				IPR014878; IPR006612; IPR011038;	Domain of unknown function DUF1794; Zinc finger, C2CH-type; Calycin-like;
P08030	Adenine phosphoribosyltransferase OS=Mus musculus OX=10090 GN=Aprt PE=1 SV=2	1.365	Up	0.00029557	Aprt	19.724	11.303	28.3	5	6	5	0.799	0.827	0.821	1.163	1.071	1.105	cytoplasm	GO:0046148 pigment biosynthetic process; GO:0046083 adenine metabolic process; GO:0042278 purine nucleoside metabolic process; GO:0009116 nucleoside metabolic process; GO:0065008 regulation of biological quality; GO:0048732 gland development; GO:0009167 purine ribonucleoside monophosphate metabolic process; GO:0009117 nucleotide metabolic process; GO:0044699 single-organism process; GO:0009058 bi…	GO:0043229 intracellular organelle; GO:0044421 extracellular region part; GO:0044446 intracellular organelle part; GO:0031982 vesicle; GO:0005737 cytoplasm; GO:0031981 nuclear lumen; GO:0044424 intracellular part; GO:0005623 cell; GO:0005829 cytosol; GO:0005576 extracellular region; GO:0044422 organelle part; GO:0031974 membrane-enclosed lumen; GO:0043231 intracellular membrane-bounded organelle;…	GO:0016763 transferase activity, transferring pentosyl groups; GO:1901265 nucleoside phosphate binding; GO:0001882 nucleoside binding; GO:0043167 ion binding; GO:0000166 nucleotide binding; GO:0002055 adenine binding; GO:1901363 heterocyclic compound binding; GO:0097159 organic cyclic compound binding; GO:0002054 nucleobase binding; GO:0032549 ribonucleoside binding; GO:0097367 carbohydrate deriv…	K00759	APRT, apt; adenine phosphoribosyltransferase [EC:2.4.2.7]	mmu00230 Purine metabolism - Mus musculus (mouse); mmu01100 Metabolic pathways - Mus musculus (mouse);	IPR000836; IPR029057;	Phosphoribosyltransferase domain; Phosphoribosyltransferase-like;
P16858	Glyceraldehyde-3-phosphate dehydrogenase OS=Mus musculus OX=10090 GN=Gapdh PE=1 SV=2	1.365	Up	1.7721e-07	Gapdh	35.81	207.83	57.1	16	112	16	0.853	0.851	0.845	1.169	1.154	1.157	cytoplasm	GO:0065008 regulation of biological quality; GO:0009116 nucleoside metabolic process; GO:0006165 nucleoside diphosphate phosphorylation; GO:0019362 pyridine nucleotide metabolic process; GO:0070997 neuron death; GO:0006096 glycolytic process; GO:0010608 posttranscriptional regulation of gene expression; GO:0009185 ribonucleoside diphosphate metabolic process; GO:0071345 cellular response to cytok…	GO:0016020 membrane; GO:0044421 extracellular region part; GO:0031090 organelle membrane; GO:0071944 cell periphery; GO:0005737 cytoplasm; GO:0031982 vesicle; GO:0032991 macromolecular complex; GO:0044424 intracellular part; GO:0005623 cell; GO:0097452 GAIT complex; GO:0044422 organelle part; GO:0043228 non-membrane-bounded organelle; GO:0005856 cytoskeleton; GO:0070062 extracellular exosome; GO:…	GO:0016769 transferase activity, transferring nitrogenous groups; GO:1901265 nucleoside phosphate binding; GO:0016903 oxidoreductase activity, acting on the aldehyde or oxo group of donors; GO:0015631 tubulin binding; GO:0005515 protein binding; GO:0000166 nucleotide binding; GO:0048037 cofactor binding; GO:0016491 oxidoreductase activity; GO:0097159 organic cyclic compound binding; GO:1901363 he…	K00134	GAPDH, gapA; glyceraldehyde 3-phosphate dehydrogenase [EC:1.2.1.12]	mmu00010 Glycolysis / Gluconeogenesis - Mus musculus (mouse); mmu01100 Metabolic pathways - Mus musculus (mouse); mmu01200 Carbon metabolism - Mus musculus (mouse); mmu01230 Biosynthesis of amino acids - Mus musculus (mouse); mmu04066 HIF-1 signaling pathway - Mus musculus (mouse); mmu05010 Alzheimer disease - Mus musculus (mouse);	IPR020829; IPR016040; IPR020828;	Glyceraldehyde 3-phosphate dehydrogenase, catalytic domain; NAD(P)-binding domain; Glyceraldehyde 3-phosphate dehydrogenase, NAD(P) binding domain;
Q8CHP8	Glycerol-3-phosphate phosphatase OS=Mus musculus OX=10090 GN=Pgp PE=1 SV=1	1.365	Up	0.00027896	Pgp	34.54	17.866	19.3	5	9	5	0.868	0.852	0.821	1.133	1.132	1.203	cytoplasm	GO:0046486 glycerolipid metabolic process; GO:0006066 alcohol metabolic process; GO:0044699 single-organism process; GO:0044255 cellular lipid metabolic process; GO:0009058 biosynthetic process; GO:0044237 cellular metabolic process; GO:0006796 phosphate-containing compound metabolic process; GO:0008152 metabolic process; GO:0044262 cellular carbohydrate metabolic process; GO:0006650 glycerophosp…	GO:0044464 cell part; GO:0005622 intracellular; GO:0005737 cytoplasm; GO:0044424 intracellular part; GO:0005829 cytosol; GO:0005623 cell; GO:0044444 cytoplasmic part;	GO:0000287 magnesium ion binding; GO:0043136 glycerol-3-phosphatase activity; GO:0016791 phosphatase activity; GO:0043167 ion binding; GO:0000121 glycerol-1-phosphatase activity; GO:0016787 hydrolase activity; GO:0004721 phosphoprotein phosphatase activity; GO:0042578 phosphoric ester hydrolase activity; GO:0003824 catalytic activity; GO:0004725 protein tyrosine phosphatase activity; GO:0005488 b…	K19269	PGP, PGLP; phosphoglycolate phosphatase [EC:3.1.3.18 3.1.3.48]	mmu00630 Glyoxylate and dicarboxylate metabolism - Mus musculus (mouse); mmu01100 Metabolic pathways - Mus musculus (mouse); mmu01200 Carbon metabolism - Mus musculus (mouse);	IPR023215; IPR023214;	Nitrophenylphosphatase-like domain; HAD-like domain;
Q9CY18	Sorting nexin-7 OS=Mus musculus OX=10090 GN=Snx7 PE=1 SV=1	1.364	Up	2.0586e-05	Snx7	45	14.477	6.7	3	3	3	0.834	0.851	0.86	1.139	1.179	1.154	nucleus	GO:0016043 cellular component organization; GO:0016192 vesicle-mediated transport; GO:0016050 vesicle organization; GO:0071702 organic substance transport; GO:0006897 endocytosis; GO:0015031 protein transport; GO:0051234 establishment of localization; GO:0006810 transport; GO:0045184 establishment of protein localization; GO:0006996 organelle organization; GO:0051179 localization; GO:0033036 macr…	GO:0097708 intracellular vesicle; GO:0043229 intracellular organelle; GO:0016020 membrane; GO:0031090 organelle membrane; GO:0019898 extrinsic component of membrane; GO:0031410 cytoplasmic vesicle; GO:0044446 intracellular organelle part; GO:0005737 cytoplasm; GO:0031982 vesicle; GO:0044433 cytoplasmic vesicle part; GO:0012506 vesicle membrane; GO:0012505 endomembrane system; GO:0044424 intracell…	GO:0008289 lipid binding; GO:0043168 anion binding; GO:0005488 binding; GO:0035091 phosphatidylinositol binding; GO:0005543 phospholipid binding; GO:0043167 ion binding;	K17921	SNX7_30; sorting nexin-7/30		IPR001683;	Phox homologous domain;
Q9D8I3	Glyoxalase domain-containing protein 5 OS=Mus musculus OX=10090 GN=Glod5 PE=1 SV=1	1.364	Up	2.4681e-06	Glod5	16.595	28.99	52	8	12	8	0.842	0.838	0.861	1.147	1.155	1.164	extracellular							IPR029068; IPR004360;	Glyoxalase/Bleomycin resistance protein/Dihydroxybiphenyl dioxygenase; Glyoxalase/fosfomycin resistance/dioxygenase domain;
P00375	Dihydrofolate reductase OS=Mus musculus OX=10090 GN=Dhfr PE=1 SV=3	1.363	Up	3.9425e-06	Dhfr	21.606	30.873	39.6	8	11	8	0.836	0.861	0.841	1.141	1.156	1.162	cytoplasm	GO:0042559 pteridine-containing compound biosynthetic process; GO:0035094 response to nicotine; GO:0042398 cellular modified amino acid biosynthetic process; GO:0044237 cellular metabolic process; GO:0008152 metabolic process; GO:1901607 alpha-amino acid biosynthetic process; GO:0044093 positive regulation of molecular function; GO:0009719 response to endogenous stimulus; GO:0090322 regulation of…	GO:0043226 organelle; GO:0043231 intracellular membrane-bounded organelle; GO:0043229 intracellular organelle; GO:0044464 cell part; GO:0005622 intracellular; GO:0005737 cytoplasm; GO:0044424 intracellular part; GO:0043227 membrane-bounded organelle; GO:0005623 cell; GO:0005829 cytosol; GO:0005739 mitochondrion; GO:0044444 cytoplasmic part;	GO:0016645 oxidoreductase activity, acting on the CH-NH group of donors; GO:0003723 RNA binding; GO:0019842 vitamin binding; GO:1901265 nucleoside phosphate binding; GO:0070402 NADPH binding; GO:0043167 ion binding; GO:0005542 folic acid binding; GO:0043177 organic acid binding; GO:0008144 drug binding; GO:0033218 amide binding; GO:0000166 nucleotide binding; GO:0048037 cofactor binding; GO:00164…	K00287	DHFR, folA; dihydrofolate reductase [EC:1.5.1.3]	mmu00670 One carbon pool by folate - Mus musculus (mouse); mmu00790 Folate biosynthesis - Mus musculus (mouse); mmu01100 Metabolic pathways - Mus musculus (mouse); mmu01523 Antifolate resistance - Mus musculus (mouse);	IPR001796; IPR024072;	Dihydrofolate reductase domain; Dihydrofolate reductase-like domain;
Q9DCG6	Phenazine biosynthesis-like domain-containing protein 1 OS=Mus musculus OX=10090 GN=Pbld1 PE=1 SV=2	1.363	Up	0.000183789	Pbld1	32.047	95.403	41.7	11	21	5	0.867	0.828	0.851	1.201	1.128	1.142	cytoplasm,nucleus	GO:0051093 negative regulation of developmental process; GO:0065008 regulation of biological quality; GO:0007586 digestion; GO:0010717 regulation of epithelial to mesenchymal transition; GO:0009968 negative regulation of signal transduction; GO:1903533 regulation of protein targeting; GO:0010633 negative regulation of epithelial cell migration; GO:0023051 regulation of signaling; GO:0090317 negat…	GO:0070062 extracellular exosome; GO:0043226 organelle; GO:0044421 extracellular region part; GO:0044464 cell part; GO:0005622 intracellular; GO:0005737 cytoplasm; GO:0031982 vesicle; GO:1903561 extracellular vesicle; GO:0044424 intracellular part; GO:0005623 cell; GO:0043227 membrane-bounded organelle; GO:0005576 extracellular region; GO:0043230 extracellular organelle;	GO:0005515 protein binding; GO:0016853 isomerase activity; GO:0042802 identical protein binding; GO:0003824 catalytic activity; GO:0005488 binding;
Q9CVD2	Ataxin-3 OS=Mus musculus OX=10090 GN=Atxn3 PE=1 SV=2	1.36	Up	0.00185725	Atxn3	40.533	1.9425	2.8	1	1	1	0.798	0.907	0.846	1.149	1.2	1.12	nucleus	GO:0097659 nucleic acid-templated transcription; GO:0036503 ERAD pathway; GO:1905897 regulation of response to endoplasmic reticulum stress; GO:0044237 cellular metabolic process; GO:0070536 protein K63-linked deubiquitination; GO:0007610 behavior; GO:0030036 actin cytoskeleton organization; GO:0008152 metabolic process; GO:0035966 response to topologically incorrect protein; GO:0009408 response …	GO:0016020 membrane; GO:0031090 organelle membrane; GO:0071944 cell periphery; GO:0005737 cytoplasm; GO:0044424 intracellular part; GO:0005623 cell; GO:0044422 organelle part; GO:0043228 non-membrane-bounded organelle; GO:0005740 mitochondrial envelope; GO:0031974 membrane-enclosed lumen; GO:0070013 intracellular organelle lumen; GO:0005622 intracellular; GO:0044464 cell part; GO:0043227 membrane…	GO:0003677 DNA binding; GO:0004843 thiol-dependent ubiquitin-specific protease activity; GO:0008233 peptidase activity; GO:0031625 ubiquitin protein ligase binding; GO:0051117 ATPase binding; GO:0001012 RNA polymerase II regulatory region DNA binding; GO:0019783 ubiquitin-like protein-specific protease activity; GO:0008234 cysteine-type peptidase activity; GO:0016787 hydrolase activity; GO:000551…	K11863	ATXN3, MJD; Ataxin-3 [EC:3.4.22.-]	mmu04141 Protein processing in endoplasmic reticulum - Mus musculus (mouse);	IPR006155;	Josephin domain;
P35700	Peroxiredoxin-1 OS=Mus musculus OX=10090 GN=Prdx1 PE=1 SV=1	1.357	Up	3.9792e-05	Prdx1	22.176	47.508	52.8	12	35	10	0.872	0.848	0.852	1.164	1.189	1.137	cytoplasm	GO:0006801 superoxide metabolic process; GO:0000303 response to superoxide; GO:0065008 regulation of biological quality; GO:0032872 regulation of stress-activated MAPK cascade; GO:1903533 regulation of protein targeting; GO:0002262 myeloid cell homeostasis; GO:0023051 regulation of signaling; GO:0044699 single-organism process; GO:0044237 cellular metabolic process; GO:0048871 multicellular organ…	GO:0097708 intracellular vesicle; GO:0043229 intracellular organelle; GO:0005615 extracellular space; GO:0044421 extracellular region part; GO:0031410 cytoplasmic vesicle; GO:0030054 cell junction; GO:0042470 melanosome; GO:0031982 vesicle; GO:0005737 cytoplasm; GO:0070161 anchoring junction; GO:0044424 intracellular part; GO:0005913 cell-cell adherens junction; GO:0005829 cytosol; GO:0005911 cel…	GO:0003723 RNA binding; GO:0016209 antioxidant activity; GO:0005515 protein binding; GO:0098632 protein binding involved in cell-cell adhesion; GO:0016491 oxidoreductase activity; GO:0097159 organic cyclic compound binding; GO:1901363 heterocyclic compound binding; GO:0050839 cell adhesion molecule binding; GO:0098641 cadherin binding involved in cell-cell adhesion; GO:0042802 identical protein b…	K13279	PRDX1; peroxiredoxin 1 [EC:1.11.1.15]	mmu04146 Peroxisome - Mus musculus (mouse);	IPR019479; IPR000866; IPR013766; IPR012336;	Peroxiredoxin, C-terminal; Alkyl hydroperoxide reductase subunit C/ Thiol specific antioxidant; Thioredoxin domain; Thioredoxin-like fold;
Q920A5	Retinoid-inducible serine carboxypeptidase OS=Mus musculus OX=10090 GN=Scpep1 PE=1 SV=2	1.356	Up	5.9437e-05	Scpep1	50.964	32.133	21.9	10	17	10	0.82	0.865	0.852	1.154	1.154	1.132	extracellular	GO:0008217 regulation of blood pressure; GO:0065008 regulation of biological quality; GO:0051603 proteolysis involved in cellular protein catabolic process; GO:0044257 cellular protein catabolic process; GO:0050880 regulation of blood vessel size; GO:0042573 retinoic acid metabolic process; GO:0045776 negative regulation of blood pressure; GO:0044267 cellular protein metabolic process; GO:0044699…	GO:0070062 extracellular exosome; GO:0043226 organelle; GO:0044421 extracellular region part; GO:0044464 cell part; GO:0005622 intracellular; GO:0005737 cytoplasm; GO:0031982 vesicle; GO:1903561 extracellular vesicle; GO:0044424 intracellular part; GO:0005623 cell; GO:0005829 cytosol; GO:0043227 membrane-bounded organelle; GO:0005576 extracellular region; GO:0043230 extracellular organelle; GO:00…	GO:0004180 carboxypeptidase activity; GO:0008233 peptidase activity; GO:0008238 exopeptidase activity; GO:0017171 serine hydrolase activity; GO:0003824 catalytic activity; GO:0008236 serine-type peptidase activity; GO:0070011 peptidase activity, acting on L-amino acid peptides; GO:0004185 serine-type carboxypeptidase activity; GO:0016787 hydrolase activity; GO:0070008 serine-type exopeptidase act…	K09646	SCPEP1; serine carboxypeptidase 1 [EC:3.4.16.-]		IPR029058;	Alpha/Beta hydrolase fold;
B2RRE7	OTU domain-containing protein 4 OS=Mus musculus OX=10090 GN=Otud4 PE=1 SV=1	1.354	Up	0.0045223	Otud4	123.05	6.9826	3.7	3	3	3	0.899	0.786	0.869	1.095	1.134	1.228	nucleus	GO:0071108 protein K48-linked deubiquitination; GO:0070646 protein modification by small protein removal; GO:0044267 cellular protein metabolic process; GO:0070647 protein modification by small protein conjugation or removal; GO:0044238 primary metabolic process; GO:0016579 protein deubiquitination; GO:0044237 cellular metabolic process; GO:0071704 organic substance metabolic process; GO:0008152 …		GO:0097159 organic cyclic compound binding; GO:1901363 heterocyclic compound binding; GO:0003723 RNA binding; GO:0004843 thiol-dependent ubiquitin-specific protease activity; GO:0008233 peptidase activity; GO:0036459 thiol-dependent ubiquitinyl hydrolase activity; GO:0003824 catalytic activity; GO:0005488 binding; GO:0003676 nucleic acid binding; GO:0101005 ubiquitinyl hydrolase activity; GO:0070…	K13718	OTUD4; OTU domain-containing protein 4 [EC:3.4.19.12]		IPR003323;	OTU domain;
Q8BH69	"Selenide, water dikinase 1 OS=Mus musculus OX=10090 GN=Sephs1 PE=1 SV=1"	1.354	Up	0.0148036	Sephs1	42.906	5.1691	8.9	3	3	3	0.914	0.892	0.753	1.162	1.235	1.067	cytoplasm	GO:0016310 phosphorylation; GO:0008152 metabolic process; GO:0044237 cellular metabolic process; GO:0006793 phosphorus metabolic process; GO:0009987 cellular process; GO:0006796 phosphate-containing compound metabolic process;	GO:0043229 intracellular organelle; GO:0016020 membrane; GO:0031090 organelle membrane; GO:0005635 nuclear envelope; GO:0071944 cell periphery; GO:0005737 cytoplasm; GO:0044446 intracellular organelle part; GO:0031967 organelle envelope; GO:0012505 endomembrane system; GO:0044424 intracellular part; GO:0005623 cell; GO:0044422 organelle part; GO:0005886 plasma membrane; GO:0043226 organelle; GO:0…	GO:1901265 nucleoside phosphate binding; GO:0046983 protein dimerization activity; GO:0005515 protein binding; GO:0097159 organic cyclic compound binding; GO:1901363 heterocyclic compound binding; GO:0016301 kinase activity; GO:0042802 identical protein binding; GO:0003824 catalytic activity; GO:0032553 ribonucleotide binding; GO:0005488 binding; GO:0004756 selenide, water dikinase activity; GO:0…	K01008	selD, SEPHS; selenide, water dikinase [EC:2.7.9.3]	mmu00450 Selenocompound metabolism - Mus musculus (mouse); mmu01100 Metabolic pathways - Mus musculus (mouse);	IPR016188; IPR010918;	PurM-like, N-terminal domain; AIR synthase-related protein, C-terminal domain;
Q4VAA2	Protein CDV3 OS=Mus musculus OX=10090 GN=Cdv3 PE=1 SV=2	1.353	Up	0.0097564	Cdv3	29.729	14.406	28.5	6	10	6	0.826	0.891	0.818	1.267	1.127	1.035	nucleus		GO:0044424 intracellular part; GO:0005623 cell; GO:0044464 cell part; GO:0005622 intracellular; GO:0005737 cytoplasm;
P09411	Phosphoglycerate kinase 1 OS=Mus musculus OX=10090 GN=Pgk1 PE=1 SV=4	1.353	Up	0.0024575	Pgk1	44.55	287.86	75.8	28	83	28	0.871	0.827	0.852	1.151	1.151	1.149	cytoplasm	GO:0006757 ATP generation from ADP; GO:0009116 nucleoside metabolic process; GO:0042278 purine nucleoside metabolic process; GO:0006165 nucleoside diphosphate phosphorylation; GO:0046031 ADP metabolic process; GO:0019362 pyridine nucleotide metabolic process; GO:0006096 glycolytic process; GO:0009167 purine ribonucleoside monophosphate metabolic process; GO:0048869 cellular developmental process;…	GO:0016020 membrane; GO:0044421 extracellular region part; GO:0098857 membrane microdomain; GO:0005737 cytoplasm; GO:0031982 vesicle; GO:0044424 intracellular part; GO:0005623 cell; GO:0005576 extracellular region; GO:0043226 organelle; GO:0070062 extracellular exosome; GO:0005622 intracellular; GO:0044464 cell part; GO:0044425 membrane part; GO:0098805 whole membrane; GO:0098589 membrane region;…	GO:0005524 ATP binding; GO:1901265 nucleoside phosphate binding; GO:0001882 nucleoside binding; GO:0043167 ion binding; GO:0000166 nucleotide binding; GO:0016774 phosphotransferase activity, carboxyl group as acceptor; GO:0097159 organic cyclic compound binding; GO:1901363 heterocyclic compound binding; GO:0032549 ribonucleoside binding; GO:0097367 carbohydrate derivative binding; GO:0016301 kina…	K00927	PGK, pgk; phosphoglycerate kinase [EC:2.7.2.3]	mmu00010 Glycolysis / Gluconeogenesis - Mus musculus (mouse); mmu01100 Metabolic pathways - Mus musculus (mouse); mmu01200 Carbon metabolism - Mus musculus (mouse); mmu01230 Biosynthesis of amino acids - Mus musculus (mouse);	IPR015824; IPR015901;	Phosphoglycerate kinase, N-terminal; Phosphoglycerate kinase, C-terminal;
Q60967	Bifunctional 3'-phosphoadenosine 5'-phosphosulfate synthase 1 OS=Mus musculus OX=10090 GN=Papss1 PE=1 SV=1	1.352	Up	0.022183	Papss1	70.793	17.767	11.7	6	6	5	0.792	0.955	0.815	1.227	1.022	1.214	nucleus	GO:0000103 sulfate assimilation; GO:0009116 nucleoside metabolic process; GO:0042278 purine nucleoside metabolic process; GO:0009117 nucleotide metabolic process; GO:0044699 single-organism process; GO:0009058 biosynthetic process; GO:0009163 nucleoside biosynthetic process; GO:0046129 purine ribonucleoside biosynthetic process; GO:0044237 cellular metabolic process; GO:0044272 sulfur compound bi…	GO:1902494 catalytic complex; GO:0061695 transferase complex, transferring phosphorus-containing groups; GO:0044464 cell part; GO:0005622 intracellular; GO:0005737 cytoplasm; GO:0032991 macromolecular complex; GO:0044424 intracellular part; GO:1990234 transferase complex; GO:0005623 cell; GO:0043234 protein complex; GO:1902503 adenylyltransferase complex; GO:0044444 cytoplasmic part; GO:0009336 s…	GO:1901265 nucleoside phosphate binding; GO:0016773 phosphotransferase activity, alcohol group as acceptor; GO:0046983 protein dimerization activity; GO:0005515 protein binding; GO:0097159 organic cyclic compound binding; GO:1901363 heterocyclic compound binding; GO:0042802 identical protein binding; GO:0016301 kinase activity; GO:0003824 catalytic activity; GO:0032553 ribonucleotide binding; GO:…	K13811	PAPSS; 3'-phosphoadenosine 5'-phosphosulfate synthase [EC:2.7.7.4 2.7.1.25]	mmu00230 Purine metabolism - Mus musculus (mouse); mmu00450 Selenocompound metabolism - Mus musculus (mouse); mmu00920 Sulfur metabolism - Mus musculus (mouse); mmu01100 Metabolic pathways - Mus musculus (mouse);	IPR014729; IPR015947; IPR025980; IPR027417; IPR024951; IPR002650;	Rossmann-like alpha/beta/alpha sandwich fold; PUA-like domain; ATP-sulfurylase PUA-like domain; P-loop containing nucleoside triphosphate hydrolase; Sulphate adenylyltransferase catalytic domain; Sulphate adenylyltransferase;
Q9JLI6	Selenocysteine lyase OS=Mus musculus OX=10090 GN=Scly PE=1 SV=1	1.352	Up	4.5343e-07	Scly	47.173	36.437	16.7	6	9	6	0.851	0.861	0.852	1.145	1.16	1.162	cytoplasm	GO:0050794 regulation of cellular process; GO:1901700 response to oxygen-containing compound; GO:0044699 single-organism process; GO:0048523 negative regulation of cellular process; GO:0048519 negative regulation of biological process; GO:0080134 regulation of response to stress; GO:0050896 response to stimulus; GO:0044237 cellular metabolic process; GO:0071704 organic substance metabolic process…	GO:0044464 cell part; GO:0005622 intracellular; GO:0005737 cytoplasm; GO:0044424 intracellular part; GO:0005623 cell; GO:0005829 cytosol; GO:0044444 cytoplasmic part;	GO:0009000 selenocysteine lyase activity; GO:0016829 lyase activity; GO:0016846 carbon-sulfur lyase activity; GO:0016740 transferase activity; GO:0003824 catalytic activity;	K01763	SCLY; selenocysteine lyase [EC:4.4.1.16]	mmu00450 Selenocompound metabolism - Mus musculus (mouse); mmu01100 Metabolic pathways - Mus musculus (mouse);	IPR015424; IPR000192; IPR015422; IPR015421;	Pyridoxal phosphate-dependent transferase; Aminotransferase class V domain; Pyridoxal phosphate-dependent transferase, major region, subdomain 2; Pyridoxal phosphate-dependent transferase, major region, subdomain 1;
Q8VCT3	Aminopeptidase B OS=Mus musculus OX=10090 GN=Rnpep PE=1 SV=2	1.351	Up	0.00111517	Rnpep	72.415	20.531	11.5	6	8	6	0.807	0.875	0.863	1.102	1.134	1.203	nucleus	GO:0008217 regulation of blood pressure; GO:0065008 regulation of biological quality; GO:0006518 peptide metabolic process; GO:0003008 system process; GO:0045776 negative regulation of blood pressure; GO:0006807 nitrogen compound metabolic process; GO:0043603 cellular amide metabolic process; GO:0044238 primary metabolic process; GO:0044237 cellular metabolic process; GO:0032501 multicellular org…	GO:0097708 intracellular vesicle; GO:0043229 intracellular organelle; GO:0016020 membrane; GO:0005615 extracellular space; GO:0044421 extracellular region part; GO:0031410 cytoplasmic vesicle; GO:0071944 cell periphery; GO:0005737 cytoplasm; GO:0031982 vesicle; GO:0012505 endomembrane system; GO:0044424 intracellular part; GO:0005623 cell; GO:0005576 extracellular region; GO:0005886 plasma membra…	GO:0008238 exopeptidase activity; GO:0008233 peptidase activity; GO:0043167 ion binding; GO:0070006 metalloaminopeptidase activity; GO:0008235 metalloexopeptidase activity; GO:0004177 aminopeptidase activity; GO:0016787 hydrolase activity; GO:0008237 metallopeptidase activity; GO:0033218 amide binding; GO:0008270 zinc ion binding; GO:0046914 transition metal ion binding; GO:0042277 peptide bindin…	K01260	RNPEP; aminopeptidase B [EC:3.4.11.6]		IPR014782; IPR015211; IPR016024;	Peptidase M1, membrane alanine aminopeptidase, N-terminal; Peptidase M1, leukotriene A4 hydrolase/aminopeptidase C-terminal; Armadillo-type fold;
Q7TQI3	Ubiquitin thioesterase OTUB1 OS=Mus musculus OX=10090 GN=Otub1 PE=1 SV=2	1.35	Up	7.928e-07	Otub1	31.27	58.068	33.9	7	13	7	0.851	0.855	0.859	1.167	1.154	1.142	cytoplasm	GO:0070646 protein modification by small protein removal; GO:0051129 negative regulation of cellular component organization; GO:0070555 response to interleukin-1; GO:0071345 cellular response to cytokine stimulus; GO:0044237 cellular metabolic process; GO:0031400 negative regulation of protein modification process; GO:0006282 regulation of DNA repair; GO:0031396 regulation of protein ubiquitinati…	GO:0043229 intracellular organelle; GO:0044421 extracellular region part; GO:0031982 vesicle; GO:0005737 cytoplasm; GO:0044424 intracellular part; GO:0005623 cell; GO:0005576 extracellular region; GO:0043226 organelle; GO:0070062 extracellular exosome; GO:0043231 intracellular membrane-bounded organelle; GO:0005634 nucleus; GO:0005622 intracellular; GO:0044464 cell part; GO:1903561 extracellular …	GO:0004843 thiol-dependent ubiquitin-specific protease activity; GO:0008233 peptidase activity; GO:0031625 ubiquitin protein ligase binding; GO:0019783 ubiquitin-like protein-specific protease activity; GO:0005515 protein binding; GO:0008234 cysteine-type peptidase activity; GO:0016787 hydrolase activity; GO:0032182 ubiquitin-like protein binding; GO:0019784 NEDD8-specific protease activity; GO:0…	K09602	OTUB1; ubiquitin thioesterase protein OTUB1 [EC:3.4.19.12]		IPR003323;	OTU domain;
Q9D938	Transmembrane protein 160 OS=Mus musculus OX=10090 GN=Tmem160 PE=2 SV=1	1.35	Up	0.00185503	Tmem160	19.587	20.467	12.2	2	2	2	0.877	0.791	0.891	1.152	1.186	1.117	mitochondria		GO:0043226 organelle; GO:0043231 intracellular membrane-bounded organelle; GO:0043229 intracellular organelle; GO:0016020 membrane; GO:0044464 cell part; GO:0005622 intracellular; GO:0044425 membrane part; GO:0005737 cytoplasm; GO:0031224 intrinsic component of membrane; GO:0044424 intracellular part; GO:0005623 cell; GO:0043227 membrane-bounded organelle; GO:0016021 integral component of membran…
P42225	Signal transducer and activator of transcription 1 OS=Mus musculus OX=10090 GN=Stat1 PE=1 SV=1	1.349	Up	0.00118248	Stat1	87.196	19.123	6.8	4	5	4	0.802	0.907	0.854	1.157	1.134	1.166	nucleus	GO:0044700 single organism signaling; GO:0010941 regulation of cell death; GO:0009891 positive regulation of biosynthetic process; GO:0046683 response to organophosphorus; GO:0044237 cellular metabolic process; GO:0009607 response to biotic stimulus; GO:0008152 metabolic process; GO:0002053 positive regulation of mesenchymal cell proliferation; GO:0043122 regulation of I-kappaB kinase/NF-kappaB s…	GO:0030425 dendrite; GO:0030054 cell junction; GO:0005737 cytoplasm; GO:0044424 intracellular part; GO:0005913 cell-cell adherens junction; GO:0005911 cell-cell junction; GO:0005623 cell; GO:0044422 organelle part; GO:0044427 chromosomal part; GO:0043228 non-membrane-bounded organelle; GO:0031974 membrane-enclosed lumen; GO:0005654 nucleoplasm; GO:0070013 intracellular organelle lumen; GO:0044454…	GO:0000981 RNA polymerase II transcription factor activity, sequence-specific DNA binding; GO:0005102 receptor binding; GO:0032813 tumor necrosis factor receptor superfamily binding; GO:0003690 double-stranded DNA binding; GO:0046983 protein dimerization activity; GO:0005515 protein binding; GO:0051427 hormone receptor binding; GO:0004871 signal transducer activity; GO:0000987 core promoter proxi…	K11220	STAT1; signal transducer and activator of transcription 1	mmu04062 Chemokine signaling pathway - Mus musculus (mouse); mmu04217 Necroptosis - Mus musculus (mouse); mmu04380 Osteoclast differentiation - Mus musculus (mouse); mmu04620 Toll-like receptor signaling pathway - Mus musculus (mouse); mmu04621 NOD-like receptor signaling pathway - Mus musculus (mouse); mmu04625 C-type lectin receptor signaling pathway - Mus musculus (mouse); mmu04630 JAK-STAT si…	IPR013801; IPR008967; IPR011992; IPR013800; IPR022752; IPR000980; IPR012345; IPR013799; IPR015988;	STAT transcription factor, DNA-binding; p53-like transcription factor, DNA-binding; EF-hand domain pair; STAT transcription factor, all-alpha domain; Signal transducer and activation of transcription 1, TAZ2 binding domain, C-terminal; SH2 domain; STAT transcription factor, DNA-binding, subdomain; STAT transcription factor, protein interaction; STAT transcription factor, coiled coil;
Q9D868	Peptidyl-prolyl cis-trans isomerase H OS=Mus musculus OX=10090 GN=Ppih PE=1 SV=1	1.349	Up	0.0183594	Ppih	20.463	2.2903	9.6	2	2	2	0.778	0.872	0.909	1.095	1.062	1.296	cytoplasm	GO:0050794 regulation of cellular process; GO:0043903 regulation of symbiosis, encompassing mutualism through parasitism; GO:0006725 cellular aromatic compound metabolic process; GO:0044267 cellular protein metabolic process; GO:0044237 cellular metabolic process; GO:0071704 organic substance metabolic process; GO:0006457 protein folding; GO:0008152 metabolic process; GO:0046483 heterocycle metab…	GO:0043229 intracellular organelle; GO:0005737 cytoplasm; GO:0044446 intracellular organelle part; GO:0046540 U4/U6 x U5 tri-snRNP complex; GO:0032991 macromolecular complex; GO:0031981 nuclear lumen; GO:0044424 intracellular part; GO:0005681 spliceosomal complex; GO:0016604 nuclear body; GO:0005623 cell; GO:0044422 organelle part; GO:0097525 spliceosomal snRNP complex; GO:0097526 spliceosomal tr…	GO:0003755 peptidyl-prolyl cis-trans isomerase activity; GO:0016853 isomerase activity; GO:0003824 catalytic activity; GO:0016859 cis-trans isomerase activity; GO:0043021 ribonucleoprotein complex binding; GO:0005488 binding; GO:0044877 macromolecular complex binding;	K09567	PPIH, CYPH; peptidyl-prolyl isomerase H (cyclophilin H) [EC:5.2.1.8]	mmu03040 Spliceosome - Mus musculus (mouse);	IPR002130; IPR029000;	Cyclophilin-type peptidyl-prolyl cis-trans isomerase domain; Cyclophilin-like domain;
Q9DB26	Phytanoyl-CoA dioxygenase domain-containing protein 1 OS=Mus musculus OX=10090 GN=Phyhd1 PE=1 SV=2	1.348	Up	0.0020586	Phyhd1	32.517	13.682	14.1	3	4	3	0.812	0.84	0.909	1.102	1.146	1.203	cytoplasm	GO:0044699 single-organism process; GO:0008152 metabolic process; GO:0055114 oxidation-reduction process; GO:0044710 single-organism metabolic process;		GO:0003824 catalytic activity; GO:0051213 dioxygenase activity; GO:0005488 binding; GO:0043167 ion binding; GO:0043169 cation binding; GO:0046872 metal ion binding; GO:0016491 oxidoreductase activity;
Q9JJV2	Profilin-2 OS=Mus musculus OX=10090 GN=Pfn2 PE=1 SV=3	1.346	Up	0.0108014	Pfn2	15.032	26.589	38.6	5	6	5	0.897	0.844	0.806	1.149	1.134	1.145	extracellular	GO:0060627 regulation of vesicle-mediated transport; GO:0030833 regulation of actin filament polymerization; GO:0001505 regulation of neurotransmitter levels; GO:0065008 regulation of biological quality; GO:0032270 positive regulation of cellular protein metabolic process; GO:0032273 positive regulation of protein polymerization; GO:0060491 regulation of cell projection assembly; GO:0010633 negat…	GO:0044421 extracellular region part; GO:0031982 vesicle; GO:0005737 cytoplasm; GO:0044424 intracellular part; GO:0005623 cell; GO:0043679 axon terminus; GO:0043228 non-membrane-bounded organelle; GO:0005856 cytoskeleton; GO:0070062 extracellular exosome; GO:0098793 presynapse; GO:0005622 intracellular; GO:0044464 cell part; GO:1903561 extracellular vesicle; GO:0043005 neuron projection; GO:00443…	GO:1901981 phosphatidylinositol phosphate binding; GO:1901265 nucleoside phosphate binding; GO:0060589 nucleoside-triphosphatase regulator activity; GO:0043167 ion binding; GO:0005515 protein binding; GO:0000166 nucleotide binding; GO:0098772 molecular function regulator; GO:1902936 phosphatidylinositol bisphosphate binding; GO:1901363 heterocyclic compound binding; GO:0097159 organic cyclic comp…	K05759	PFN; profilin	mmu04015 Rap1 signaling pathway - Mus musculus (mouse); mmu04810 Regulation of actin cytoskeleton - Mus musculus (mouse); mmu05132 Salmonella infection - Mus musculus (mouse);
Q8BZT2	E3 ubiquitin-protein ligase SH3RF2 OS=Mus musculus OX=10090 GN=Sh3rf2 PE=1 SV=2	1.345	Up	0.029979	Sh3rf2	80.066	1.3899	1.8	1	1	1	0.866	0.847	0.85	1.048	1.146	1.253	nucleus	GO:0050794 regulation of cellular process; GO:0044267 cellular protein metabolic process; GO:0031324 negative regulation of cellular metabolic process; GO:0048519 negative regulation of biological process; GO:0048523 negative regulation of cellular process; GO:0010923 negative regulation of phosphatase activity; GO:0044237 cellular metabolic process; GO:0051346 negative regulation of hydrolase ac…	GO:0043229 intracellular organelle; GO:0044446 intracellular organelle part; GO:0031981 nuclear lumen; GO:0044424 intracellular part; GO:0005623 cell; GO:0044422 organelle part; GO:0043226 organelle; GO:0043231 intracellular membrane-bounded organelle; GO:0031974 membrane-enclosed lumen; GO:0005654 nucleoplasm; GO:0005634 nucleus; GO:0070013 intracellular organelle lumen; GO:0044464 cell part; GO…	GO:0019903 protein phosphatase binding; GO:0019888 protein phosphatase regulator activity; GO:0043167 ion binding; GO:0005515 protein binding; GO:0008270 zinc ion binding; GO:0098772 molecular function regulator; GO:0004857 enzyme inhibitor activity; GO:0004864 protein phosphatase inhibitor activity; GO:0030234 enzyme regulator activity; GO:0046914 transition metal ion binding; GO:0003824 catalyt…	K12171	SH3RF, POSH; E3 ubiquitin-protein ligase SH3RF [EC:2.3.2.27]		IPR001452; IPR011511; IPR001841; IPR018957; IPR013083;	SH3 domain; Variant SH3 domain; Zinc finger, RING-type; Zinc finger, C3HC4 RING-type; Zinc finger, RING/FYVE/PHD-type;
P58389	Serine/threonine-protein phosphatase 2A activator OS=Mus musculus OX=10090 GN=Ptpa PE=1 SV=1	1.344	Up	6.0389e-05	Ptpa	36.71	9.827	7.4	3	3	3	0.855	0.881	0.832	1.157	1.147	1.147	cytoplasm	GO:0010941 regulation of cell death; GO:0032270 positive regulation of cellular protein metabolic process; GO:0007067 mitotic nuclear division; GO:0044699 single-organism process; GO:0010923 negative regulation of phosphatase activity; GO:0044237 cellular metabolic process; GO:0031400 negative regulation of protein modification process; GO:0008152 metabolic process; GO:0009893 positive regulation…	GO:0016020 membrane; GO:0044421 extracellular region part; GO:0031982 vesicle; GO:0005737 cytoplasm; GO:0008287 protein serine/threonine phosphatase complex; GO:0032991 macromolecular complex; GO:0031224 intrinsic component of membrane; GO:0044424 intracellular part; GO:0005623 cell; GO:1903293 phosphatase complex; GO:0044422 organelle part; GO:0000159 protein phosphatase type 2A complex; GO:0031…	GO:0008160 protein tyrosine phosphatase activator activity; GO:1901265 nucleoside phosphate binding; GO:0019903 protein phosphatase binding; GO:0005102 receptor binding; GO:0072542 protein phosphatase activator activity; GO:0019888 protein phosphatase regulator activity; GO:0046983 protein dimerization activity; GO:0016817 hydrolase activity, acting on acid anhydrides; GO:0016787 hydrolase activi…	K17605	PPP2R4, PTPA; serine/threonine-protein phosphatase 2A activator	mmu04931 Insulin resistance - Mus musculus (mouse);
Q64523	Histone H2A type 2-C OS=Mus musculus OX=10090 GN=Hist2h2ac PE=1 SV=3	1.343	Up	0.00110201	Hist2h2ac	13.988	4.713	26.4	5	13	1	0.9	0.801	0.866	1.138	1.141	1.168	nucleus	GO:0050794 regulation of cellular process; GO:0016043 cellular component organization; GO:0060255 regulation of macromolecule metabolic process; GO:0019219 regulation of nucleobase-containing compound metabolic process; GO:0044699 single-organism process; GO:0048523 negative regulation of cellular process; GO:0031324 negative regulation of cellular metabolic process; GO:0048519 negative regulatio…	GO:0044421 extracellular region part; GO:0031982 vesicle; GO:0032991 macromolecular complex; GO:0044424 intracellular part; GO:0005623 cell; GO:0044422 organelle part; GO:0044427 chromosomal part; GO:0043228 non-membrane-bounded organelle; GO:0031974 membrane-enclosed lumen; GO:0070062 extracellular exosome; GO:0070013 intracellular organelle lumen; GO:0044454 nuclear chromosome part; GO:0005622 …	GO:0097159 organic cyclic compound binding; GO:1901363 heterocyclic compound binding; GO:0003677 DNA binding; GO:0046982 protein heterodimerization activity; GO:0005488 binding; GO:0046983 protein dimerization activity; GO:0003676 nucleic acid binding; GO:0005515 protein binding;	K11251	H2A; histone H2A	mmu04217 Necroptosis - Mus musculus (mouse); mmu05034 Alcoholism - Mus musculus (mouse); mmu05322 Systemic lupus erythematosus - Mus musculus (mouse);	IPR009072; IPR032454; IPR007125;	Histone-fold; Histone H2A, C-terminal domain; Histone H2A/H2B/H3;
P53810	Phosphatidylinositol transfer protein alpha isoform OS=Mus musculus OX=10090 GN=Pitpna PE=1 SV=2	1.343	Up	0.0003847	Pitpna	31.893	34.406	36.5	9	9	7	0.855	0.872	0.824	1.106	1.132	1.188	cytoplasm	GO:0016043 cellular component organization; GO:0044707 single-multicellular organism process; GO:0048869 cellular developmental process; GO:0048666 neuron development; GO:0044699 single-organism process; GO:0032989 cellular component morphogenesis; GO:0022008 neurogenesis; GO:0048468 cell development; GO:0000904 cell morphogenesis involved in differentiation; GO:0051234 establishment of localizat…	GO:0016020 membrane; GO:0044421 extracellular region part; GO:0005737 cytoplasm; GO:0031982 vesicle; GO:0031224 intrinsic component of membrane; GO:0044424 intracellular part; GO:0005829 cytosol; GO:0005623 cell; GO:0016021 integral component of membrane; GO:0005576 extracellular region; GO:0043226 organelle; GO:0070062 extracellular exosome; GO:0044425 membrane part; GO:0044464 cell part; GO:004…	GO:0070405 ammonium ion binding; GO:0043167 ion binding; GO:0005319 lipid transporter activity; GO:0022892 substrate-specific transporter activity; GO:0008526 phosphatidylinositol transporter activity; GO:0031210 phosphatidylcholine binding; GO:0050997 quaternary ammonium group binding; GO:0005488 binding; GO:0005543 phospholipid binding; GO:0035091 phosphatidylinositol binding; GO:0008289 lipid …				IPR023393;	START-like domain;
Q920E5	Farnesyl pyrophosphate synthase OS=Mus musculus OX=10090 GN=Fdps PE=1 SV=1	1.343	Up	0.0062591	Fdps	40.581	4.1188	9.1	3	3	3	0.895	0.87	0.806	1.231	1.171	1.052	cytoplasm	GO:0033384 geranyl diphosphate biosynthetic process; GO:1901615 organic hydroxy compound metabolic process; GO:1902652 secondary alcohol metabolic process; GO:0006066 alcohol metabolic process; GO:1902653 secondary alcohol biosynthetic process; GO:0008654 phospholipid biosynthetic process; GO:0044699 single-organism process; GO:0009058 biosynthetic process; GO:0044255 cellular lipid metabolic pro…	GO:0043229 intracellular organelle; GO:0044446 intracellular organelle part; GO:0005737 cytoplasm; GO:0031981 nuclear lumen; GO:0044424 intracellular part; GO:0005623 cell; GO:0005829 cytosol; GO:0044422 organelle part; GO:0005739 mitochondrion; GO:0031974 membrane-enclosed lumen; GO:0043231 intracellular membrane-bounded organelle; GO:0043226 organelle; GO:0005634 nucleus; GO:0005654 nucleoplasm…	GO:0097159 organic cyclic compound binding; GO:1901363 heterocyclic compound binding; GO:0003723 RNA binding; GO:0004337 geranyltranstransferase activity; GO:0004659 prenyltransferase activity; GO:0003824 catalytic activity; GO:0005488 binding; GO:0043167 ion binding; GO:0003676 nucleic acid binding; GO:0016765 transferase activity, transferring alkyl or aryl (other than methyl) groups; GO:004687…	K00787	FDPS; farnesyl diphosphate synthase [EC:2.5.1.1 2.5.1.10]	mmu00900 Terpenoid backbone biosynthesis - Mus musculus (mouse); mmu01100 Metabolic pathways - Mus musculus (mouse); mmu05164 Influenza A - Mus musculus (mouse); mmu05166 Human T-cell leukemia virus 1 infection - Mus musculus (mouse);	IPR008949;	Isoprenoid synthase domain;
Q8VCA8	Secernin-2 OS=Mus musculus OX=10090 GN=Scrn2 PE=1 SV=1	1.342	Up	0.00037958	Scrn2	46.6	42.08	20.9	6	10	6	0.869	0.894	0.823	1.173	1.132	1.165	extracellular	GO:0016192 vesicle-mediated transport; GO:0044763 single-organism cellular process; GO:0044699 single-organism process; GO:0044238 primary metabolic process; GO:0051234 establishment of localization; GO:0071704 organic substance metabolic process; GO:0006810 transport; GO:0008152 metabolic process; GO:1902578 single-organism localization; GO:0032940 secretion by cell; GO:0006508 proteolysis; GO:0…	GO:0070062 extracellular exosome; GO:0043226 organelle; GO:0044421 extracellular region part; GO:0031982 vesicle; GO:1903561 extracellular vesicle; GO:0043227 membrane-bounded organelle; GO:0005576 extracellular region; GO:0043230 extracellular organelle;	GO:0070011 peptidase activity, acting on L-amino acid peptides; GO:0016787 hydrolase activity; GO:0008233 peptidase activity; GO:0008238 exopeptidase activity; GO:0003824 catalytic activity; GO:0016805 dipeptidase activity;	K14358	SCRN; secernin
P34022	Ran-specific GTPase-activating protein OS=Mus musculus OX=10090 GN=Ranbp1 PE=1 SV=2	1.342	Up	6.2519e-05	Ranbp1	23.596	8.6415	16.7	4	7	4	0.855	0.838	0.881	1.17	1.135	1.15	cytoplasm	GO:0050658 RNA transport; GO:0051169 nuclear transport; GO:0044237 cellular metabolic process; GO:0010564 regulation of cell cycle process; GO:0015031 protein transport; GO:0022610 biological adhesion; GO:0008152 metabolic process; GO:0051240 positive regulation of multicellular organismal process; GO:0015931 nucleobase-containing compound transport; GO:0044093 positive regulation of molecular fu…	GO:0030054 cell junction; GO:0099568 cytoplasmic region; GO:0005737 cytoplasm; GO:0032838 cell projection cytoplasm; GO:0044424 intracellular part; GO:0005913 cell-cell adherens junction; GO:0005911 cell-cell junction; GO:0005623 cell; GO:0044422 organelle part; GO:0043228 non-membrane-bounded organelle; GO:0005856 cytoskeleton; GO:0005815 microtubule organizing center; GO:0015630 microtubule cyt…	GO:0031267 small GTPase binding; GO:0005092 GDP-dissociation inhibitor activity; GO:0060589 nucleoside-triphosphatase regulator activity; GO:0030695 GTPase regulator activity; GO:0005515 protein binding; GO:0098632 protein binding involved in cell-cell adhesion; GO:0098772 molecular function regulator; GO:0050839 cell adhesion molecule binding; GO:0098641 cadherin binding involved in cell-cell ad…	K15306	RANBP1; Ran-binding protein 1	mmu05166 Human T-cell leukemia virus 1 infection - Mus musculus (mouse); mmu05203 Viral carcinogenesis - Mus musculus (mouse);	IPR000156; IPR011993;	Ran binding domain; PH domain-like;
Q8VCC2	Liver carboxylesterase 1 OS=Mus musculus OX=10090 GN=Ces1 PE=1 SV=1	1.341	Up	6.4235e-05	Ces1	62.679	39.686	26.2	14	26	11	0.858	0.884	0.853	1.165	1.132	1.184	endoplasmic reticulum	GO:0044085 cellular component biogenesis; GO:0071827 plasma lipoprotein particle organization; GO:0050794 regulation of cellular process; GO:0016043 cellular component organization; GO:0044707 single-multicellular organism process; GO:0010468 regulation of gene expression; GO:0090320 regulation of chylomicron remnant clearance; GO:0080090 regulation of primary metabolic process; GO:0060255 regula…	GO:0005788 endoplasmic reticulum lumen; GO:0043229 intracellular organelle; GO:0005783 endoplasmic reticulum; GO:0005737 cytoplasm; GO:0044446 intracellular organelle part; GO:0012505 endomembrane system; GO:0044424 intracellular part; GO:0005623 cell; GO:0044422 organelle part; GO:0043226 organelle; GO:0043231 intracellular membrane-bounded organelle; GO:0031974 membrane-enclosed lumen; GO:00700…	GO:0016787 hydrolase activity; GO:0052689 carboxylic ester hydrolase activity; GO:0003824 catalytic activity; GO:0016788 hydrolase activity, acting on ester bonds;				IPR029058; IPR002018;	Alpha/Beta hydrolase fold; Carboxylesterase, type B;
P61087	Ubiquitin-conjugating enzyme E2 K OS=Mus musculus OX=10090 GN=Ube2k PE=1 SV=3	1.341	Up	0.0023034	Ube2k	22.406	11.208	7.5	1	2	1	0.916	0.823	0.833	1.18	1.177	1.091	cytoplasm	GO:0044700 single organism signaling; GO:0044085 cellular component biogenesis; GO:0065008 regulation of biological quality; GO:0032270 positive regulation of cellular protein metabolic process; GO:0023051 regulation of signaling; GO:0044699 single-organism process; GO:0010994 free ubiquitin chain polymerization; GO:0035458 cellular response to interferon-beta; GO:0031347 regulation of defense re…	GO:0043229 intracellular organelle; GO:0044421 extracellular region part; GO:0042995 cell projection; GO:0031982 vesicle; GO:0005737 cytoplasm; GO:0032433 filopodium tip; GO:0044424 intracellular part; GO:0098858 actin-based cell projection; GO:0044463 cell projection part; GO:0005623 cell; GO:0005576 extracellular region; GO:0043231 intracellular membrane-bounded organelle; GO:0043226 organelle;…	GO:1901265 nucleoside phosphate binding; GO:0031625 ubiquitin protein ligase binding; GO:0005515 protein binding; GO:0097159 organic cyclic compound binding; GO:1901363 heterocyclic compound binding; GO:0061630 ubiquitin protein ligase activity; GO:0003824 catalytic activity; GO:0032553 ribonucleotide binding; GO:0005488 binding; GO:0032550 purine ribonucleoside binding; GO:0043168 anion binding;…	K04649	HIP2, UBC1; ubiquitin-conjugating enzyme (huntingtin interacting protein 2) [EC:2.3.2.23]	mmu04120 Ubiquitin mediated proteolysis - Mus musculus (mouse);	IPR016135; IPR015940; IPR000608; IPR009060;	Ubiquitin-conjugating enzyme/RWD-like; Ubiquitin-associated domain; Ubiquitin-conjugating enzyme E2; UBA-like;
Q9JI75	Ribosyldihydronicotinamide dehydrogenase [quinone] OS=Mus musculus OX=10090 GN=Nqo2 PE=1 SV=3	1.341	Up	0.00039998	Nqo2	26.248	3.5912	6.9	2	2	2	0.882	0.842	0.847	1.189	1.101	1.158	cytoplasm	GO:0010941 regulation of cell death; GO:0032270 positive regulation of cellular protein metabolic process; GO:0023051 regulation of signaling; GO:1902533 positive regulation of intracellular signal transduction; GO:0043523 regulation of neuron apoptotic process; GO:0044699 single-organism process; GO:0050877 neurological system process; GO:0007610 behavior; GO:0008152 metabolic process; GO:001064…	GO:0043229 intracellular organelle; GO:0044421 extracellular region part; GO:0005737 cytoplasm; GO:0044446 intracellular organelle part; GO:0031982 vesicle; GO:0031981 nuclear lumen; GO:0044424 intracellular part; GO:0005829 cytosol; GO:0005623 cell; GO:0005576 extracellular region; GO:0044422 organelle part; GO:0031974 membrane-enclosed lumen; GO:0043226 organelle; GO:0070062 extracellular exoso…	GO:0046872 metal ion binding; GO:0043169 cation binding; GO:0003824 catalytic activity; GO:0005488 binding; GO:0016491 oxidoreductase activity; GO:0043167 ion binding;	K08071	NQO2; ribosyldihydronicotinamide dehydrogenase (quinone) [EC:1.10.5.1]		IPR003680; IPR029039;	Flavodoxin-like fold; Flavoprotein-like domain;
P28271	Cytoplasmic aconitate hydratase OS=Mus musculus OX=10090 GN=Aco1 PE=1 SV=3	1.34	Up	4.6994e-06	Aco1	98.124	92.704	35.2	30	45	29	0.856	0.852	0.842	1.121	1.157	1.138	cytoplasm	GO:0065008 regulation of biological quality; GO:0007586 digestion; GO:0010608 posttranscriptional regulation of gene expression; GO:0050892 intestinal absorption; GO:0044699 single-organism process; GO:0044237 cellular metabolic process; GO:0051234 establishment of localization; GO:0008152 metabolic process; GO:0006091 generation of precursor metabolites and energy; GO:0055065 metal ion homeostas…	GO:0043229 intracellular organelle; GO:0044421 extracellular region part; GO:0005783 endoplasmic reticulum; GO:0031982 vesicle; GO:0005737 cytoplasm; GO:0012505 endomembrane system; GO:0044424 intracellular part; GO:0005829 cytosol; GO:0005623 cell; GO:0005576 extracellular region; GO:0005739 mitochondrion; GO:0043231 intracellular membrane-bounded organelle; GO:0043226 organelle; GO:0070062 extr…	GO:0003723 RNA binding; GO:0043167 ion binding; GO:0003994 aconitate hydratase activity; GO:0016829 lyase activity; GO:0016836 hydro-lyase activity; GO:0051539 4 iron, 4 sulfur cluster binding; GO:0016835 carbon-oxygen lyase activity; GO:1901363 heterocyclic compound binding; GO:0097159 organic cyclic compound binding; GO:0003729 mRNA binding; GO:0003824 catalytic activity; GO:0005488 binding; GO…	K01681	ACO, acnA; aconitate hydratase [EC:4.2.1.3]	mmu00020 Citrate cycle (TCA cycle) - Mus musculus (mouse); mmu00630 Glyoxylate and dicarboxylate metabolism - Mus musculus (mouse); mmu01100 Metabolic pathways - Mus musculus (mouse); mmu01200 Carbon metabolism - Mus musculus (mouse); mmu01210 2-Oxocarboxylic acid metabolism - Mus musculus (mouse); mmu01230 Biosynthesis of amino acids - Mus musculus (mouse);	IPR001030; IPR000573; IPR015932; IPR015928; IPR015931;	Aconitase/3-isopropylmalate dehydratase large subunit, alpha/beta/alpha domain; Aconitase A/isopropylmalate dehydratase small subunit, swivel domain; Aconitase/3-isopropylmalate dehydratase large subunit, alpha/beta/alpha, subdomain 2; Aconitase/3-isopropylmalate dehydratase, swivel; Aconitase/3-isopropylmalate dehydratase large subunit, alpha/beta/alpha, subdomain 1/3;
P63028	Translationally-controlled tumor protein OS=Mus musculus OX=10090 GN=Tpt1 PE=1 SV=1	1.34	Up	0.00153706	Tpt1	19.462	19.098	40.1	7	13	7	0.858	0.878	0.844	1.154	1.152	1.151	cytoplasm,nucleus	GO:0050794 regulation of cellular process; GO:0051093 negative regulation of developmental process; GO:0044707 single-multicellular organism process; GO:0010941 regulation of cell death; GO:0043069 negative regulation of programmed cell death; GO:0009968 negative regulation of signal transduction; GO:2001020 regulation of response to DNA damage stimulus; GO:0023051 regulation of signaling; GO:004…	GO:0005615 extracellular space; GO:0044421 extracellular region part; GO:0031410 cytoplasmic vesicle; GO:0005737 cytoplasm; GO:0031982 vesicle; GO:0044424 intracellular part; GO:0005623 cell; GO:0044422 organelle part; GO:0031974 membrane-enclosed lumen; GO:0070062 extracellular exosome; GO:0005654 nucleoplasm; GO:0070013 intracellular organelle lumen; GO:0005622 intracellular; GO:0044464 cell pa…	GO:0097159 organic cyclic compound binding; GO:1901363 heterocyclic compound binding; GO:0003723 RNA binding; GO:0008092 cytoskeletal protein binding; GO:0008017 microtubule binding; GO:0005488 binding; GO:0043167 ion binding; GO:0003676 nucleic acid binding; GO:0015631 tubulin binding; GO:0043169 cation binding; GO:0046872 metal ion binding; GO:0005515 protein binding; GO:0005509 calcium ion bin…				IPR011323; IPR011057;	Mss4/translationally controlled tumour-associated TCTP; Mss4-like;
C0HKE9	Histone H2A type 1-P OS=Mus musculus OX=10090 GN=Hist1h2ap PE=1 SV=1	1.338	Up	0.00107739	Hist1h2ap	14.135	2.4518	26.2	5	11	1	0.902	0.85	0.823	1.199	1.122	1.125	nucleus		GO:0043229 intracellular organelle; GO:0043232 intracellular non-membrane-bounded organelle; GO:0044446 intracellular organelle part; GO:0032991 macromolecular complex; GO:0044424 intracellular part; GO:0005623 cell; GO:0044422 organelle part; GO:0044427 chromosomal part; GO:0000786 nucleosome; GO:0043228 non-membrane-bounded organelle; GO:0043231 intracellular membrane-bounded organelle; GO:0043…	GO:0097159 organic cyclic compound binding; GO:1901363 heterocyclic compound binding; GO:0003677 DNA binding; GO:0046982 protein heterodimerization activity; GO:0005488 binding; GO:0046983 protein dimerization activity; GO:0003676 nucleic acid binding; GO:0005515 protein binding;	K11251	H2A; histone H2A	mmu04217 Necroptosis - Mus musculus (mouse); mmu05034 Alcoholism - Mus musculus (mouse); mmu05322 Systemic lupus erythematosus - Mus musculus (mouse);	IPR009072; IPR032454; IPR007125;	Histone-fold; Histone H2A, C-terminal domain; Histone H2A/H2B/H3;
Q91WU5	Arsenite methyltransferase OS=Mus musculus OX=10090 GN=As3mt PE=1 SV=2	1.338	Up	1.76073e-05	As3mt	41.793	43.794	32.4	10	15	10	0.845	0.864	0.865	1.165	1.13	1.149	cytoplasm	GO:0071466 cellular response to xenobiotic stimulus; GO:0051716 cellular response to stimulus; GO:0009404 toxin metabolic process; GO:0044281 small molecule metabolic process; GO:0044763 single-organism cellular process; GO:0044699 single-organism process; GO:0046685 response to arsenic-containing substance; GO:0050896 response to stimulus; GO:0044237 cellular metabolic process; GO:0032259 methyl…	GO:0043226 organelle; GO:0043231 intracellular membrane-bounded organelle; GO:0043229 intracellular organelle; GO:0044464 cell part; GO:0005622 intracellular; GO:0005737 cytoplasm; GO:0044424 intracellular part; GO:0043227 membrane-bounded organelle; GO:0005623 cell; GO:0005829 cytosol; GO:0005739 mitochondrion; GO:0044444 cytoplasmic part;	GO:0008757 S-adenosylmethionine-dependent methyltransferase activity; GO:0016741 transferase activity, transferring one-carbon groups; GO:0030792 methylarsonite methyltransferase activity; GO:0008168 methyltransferase activity; GO:0003824 catalytic activity; GO:0016740 transferase activity; GO:0030791 arsenite methyltransferase activity;	K07755	AS3MT; arsenite methyltransferase [EC:2.1.1.137]		IPR025714; IPR029063;	Methyltransferase domain; S-adenosyl-L-methionine-dependent methyltransferase;
P32067	Lupus La protein homolog OS=Mus musculus OX=10090 GN=Ssb PE=1 SV=1	1.337	Up	0.000164679	Ssb	47.756	51.419	25.3	13	14	13	0.852	0.87	0.839	1.18	1.136	1.107	nucleus	GO:0075522 IRES-dependent viral translational initiation; GO:1903608 protein localization to cytoplasmic stress granule; GO:0006518 peptide metabolic process; GO:0019081 viral translation; GO:0006725 cellular aromatic compound metabolic process; GO:0019058 viral life cycle; GO:0044267 cellular protein metabolic process; GO:0009058 biosynthetic process; GO:0044764 multi-organism cellular process; …	GO:0043229 intracellular organelle; GO:0000784 nuclear chromosome, telomeric region; GO:0000781 chromosome, telomeric region; GO:0043232 intracellular non-membrane-bounded organelle; GO:0044446 intracellular organelle part; GO:0032991 macromolecular complex; GO:0031981 nuclear lumen; GO:0044424 intracellular part; GO:0005623 cell; GO:0044422 organelle part; GO:0044427 chromosomal part; GO:0043228…	GO:0097159 organic cyclic compound binding; GO:1901363 heterocyclic compound binding; GO:0003723 RNA binding; GO:1901265 nucleoside phosphate binding; GO:0005488 binding; GO:0003676 nucleic acid binding; GO:0000166 nucleotide binding; GO:0036094 small molecule binding;	K11090	LA, SSB; lupus La protein	mmu05322 Systemic lupus erythematosus - Mus musculus (mouse);	IPR011991; IPR006630; IPR000504; IPR012677; IPR014886;	Winged helix-turn-helix DNA-binding domain; RNA-binding protein Lupus La; RNA recognition motif domain; Nucleotide-binding alpha-beta plait domain; La protein, RNA-binding domain;
P17751	Triosephosphate isomerase OS=Mus musculus OX=10090 GN=Tpi1 PE=1 SV=4	1.337	Up	2.3566e-05	Tpi1	32.191	117.63	48.5	12	45	12	0.856	0.864	0.849	1.148	1.168	1.119	cytoplasm	GO:0006757 ATP generation from ADP; GO:0006739 NADP metabolic process; GO:0009116 nucleoside metabolic process; GO:0042278 purine nucleoside metabolic process; GO:0006165 nucleoside diphosphate phosphorylation; GO:0046031 ADP metabolic process; GO:0019362 pyridine nucleotide metabolic process; GO:0019319 hexose biosynthetic process; GO:0006096 glycolytic process; GO:0009167 purine ribonucleoside …	GO:0043229 intracellular organelle; GO:0005615 extracellular space; GO:0044421 extracellular region part; GO:0031982 vesicle; GO:0005737 cytoplasm; GO:0044424 intracellular part; GO:0005623 cell; GO:0005829 cytosol; GO:0005576 extracellular region; GO:0043231 intracellular membrane-bounded organelle; GO:0043226 organelle; GO:0070062 extracellular exosome; GO:0005634 nucleus; GO:0005622 intracellu…	GO:0016853 isomerase activity; GO:0004807 triose-phosphate isomerase activity; GO:0031625 ubiquitin protein ligase binding; GO:0003824 catalytic activity; GO:0005488 binding; GO:0005515 protein binding; GO:0016860 intramolecular oxidoreductase activity; GO:0044389 ubiquitin-like protein ligase binding; GO:0016861 intramolecular oxidoreductase activity, interconverting aldoses and ketoses; GO:0019…	K01803	TPI, tpiA; triosephosphate isomerase (TIM) [EC:5.3.1.1]	mmu00010 Glycolysis / Gluconeogenesis - Mus musculus (mouse); mmu00051 Fructose and mannose metabolism - Mus musculus (mouse); mmu00562 Inositol phosphate metabolism - Mus musculus (mouse); mmu01100 Metabolic pathways - Mus musculus (mouse); mmu01200 Carbon metabolism - Mus musculus (mouse); mmu01230 Biosynthesis of amino acids - Mus musculus (mouse);	IPR013785;	Aldolase-type TIM barrel;
Q3THS6	S-adenosylmethionine synthase isoform type-2 OS=Mus musculus OX=10090 GN=Mat2a PE=1 SV=2	1.336	Up	0.000137704	Mat2a	43.688	50.808	30.6	12	13	12	0.836	0.882	0.852	1.161	1.157	1.116	cytoplasm	GO:0051188 cofactor biosynthetic process; GO:0044085 cellular component biogenesis; GO:0016043 cellular component organization; GO:0044699 single-organism process; GO:0009058 biosynthetic process; GO:0044237 cellular metabolic process; GO:0044272 sulfur compound biosynthetic process; GO:0071704 organic substance metabolic process; GO:0051259 protein oligomerization; GO:0008152 metabolic process; …	GO:1902494 catalytic complex; GO:0044464 cell part; GO:0005622 intracellular; GO:0005737 cytoplasm; GO:0048269 methionine adenosyltransferase complex; GO:0032991 macromolecular complex; GO:0044424 intracellular part; GO:1990234 transferase complex; GO:0005623 cell; GO:0005829 cytosol; GO:0044444 cytoplasmic part;	GO:0005524 ATP binding; GO:1901265 nucleoside phosphate binding; GO:0001882 nucleoside binding; GO:0043167 ion binding; GO:0005515 protein binding; GO:0000166 nucleotide binding; GO:0004478 methionine adenosyltransferase activity; GO:0097159 organic cyclic compound binding; GO:1901363 heterocyclic compound binding; GO:0032549 ribonucleoside binding; GO:0097367 carbohydrate derivative binding; GO:…	K00789	metK; S-adenosylmethionine synthetase [EC:2.5.1.6]	mmu00270 Cysteine and methionine metabolism - Mus musculus (mouse); mmu01100 Metabolic pathways - Mus musculus (mouse); mmu01230 Biosynthesis of amino acids - Mus musculus (mouse);	IPR022636; IPR022628; IPR022630; IPR022629;	S-adenosylmethionine synthetase superfamily; S-adenosylmethionine synthetase, N-terminal; S-adenosylmethionine synthetase, C-terminal; S-adenosylmethionine synthetase, central domain;
Q64669	NAD(P)H dehydrogenase [quinone] 1 OS=Mus musculus OX=10090 GN=Nqo1 PE=1 SV=3	1.336	Up	0.00026282	Nqo1	30.959	31.862	25.5	7	10	7	0.856	0.838	0.89	1.172	1.166	1.114	cytoplasm	GO:0006801 superoxide metabolic process; GO:0010941 regulation of cell death; GO:0000303 response to superoxide; GO:0043523 regulation of neuron apoptotic process; GO:0044699 single-organism process; GO:0044237 cellular metabolic process; GO:0019430 removal of superoxide radicals; GO:0009605 response to external stimulus; GO:0008152 metabolic process; GO:0006979 response to oxidative stress; GO:0…	GO:0044421 extracellular region part; GO:0031982 vesicle; GO:0005737 cytoplasm; GO:0043025 neuronal cell body; GO:0044424 intracellular part; GO:0005829 cytosol; GO:0005623 cell; GO:0005576 extracellular region; GO:0043226 organelle; GO:0070062 extracellular exosome; GO:0036477 somatodendritic compartment; GO:0005622 intracellular; GO:0044464 cell part; GO:1903561 extracellular vesicle; GO:004429…	GO:0097159 organic cyclic compound binding; GO:1901363 heterocyclic compound binding; GO:0004784 superoxide dismutase activity; GO:0016651 oxidoreductase activity, acting on NAD(P)H; GO:0003723 RNA binding; GO:0042802 identical protein binding; GO:0003824 catalytic activity; GO:0016721 oxidoreductase activity, acting on superoxide radicals as acceptor; GO:0003955 NAD(P)H dehydrogenase (quinone) a…	K00355	NQO1; NAD(P)H dehydrogenase (quinone) [EC:1.6.5.2]	mmu00130 Ubiquinone and other terpenoid-quinone biosynthesis - Mus musculus (mouse); mmu05200 Pathways in cancer - Mus musculus (mouse); mmu05225 Hepatocellular carcinoma - Mus musculus (mouse); mmu05418 Fluid shear stress and atherosclerosis - Mus musculus (mouse);	IPR003680; IPR029039;	Flavodoxin-like fold; Flavoprotein-like domain;
Q8C7R4	Ubiquitin-like modifier-activating enzyme 6 OS=Mus musculus OX=10090 GN=Uba6 PE=1 SV=1	1.336	Up	0.0122373	Uba6	117.96	2.746	3.4	3	3	3	0.843	0.942	0.795	1.191	1.206	1.049	cytoplasm	GO:0021766 hippocampus development; GO:0007420 brain development; GO:0048666 neuron development; GO:0048869 cellular developmental process; GO:0022008 neurogenesis; GO:0044699 single-organism process; GO:0021764 amygdala development; GO:0021761 limbic system development; GO:0044237 cellular metabolic process; GO:0050877 neurological system process; GO:0007610 behavior; GO:0021537 telencephalon de…	GO:0044424 intracellular part; GO:0005623 cell; GO:0044464 cell part; GO:0005622 intracellular; GO:0005737 cytoplasm;	GO:0008641 small protein activating enzyme activity; GO:0005524 ATP binding; GO:1901265 nucleoside phosphate binding; GO:0004839 ubiquitin activating enzyme activity; GO:0001882 nucleoside binding; GO:0043167 ion binding; GO:0016874 ligase activity; GO:0005515 protein binding; GO:0016877 ligase activity, forming carbon-sulfur bonds; GO:0019780 FAT10 activating enzyme activity; GO:0000166 nucleoti…	K10699	UBE1L2, UBA6; ubiquitin-activating enzyme E1-like protein 2 [EC:6.2.1.45]	mmu04120 Ubiquitin mediated proteolysis - Mus musculus (mouse);	IPR032418; IPR019572; IPR000594; IPR016040; IPR032420; IPR018965;	Ubiquitin-activating enzyme E1, FCCH domain; Ubiquitin-activating enzyme, catalytic cysteine domain; THIF-type NAD/FAD binding fold; NAD(P)-binding domain; Ubiquitin-activating enzyme E1, four-helix bundle; Ubiquitin-activating enzyme E1, C-terminal;
Q9WUL7	ADP-ribosylation factor-like protein 3 OS=Mus musculus OX=10090 GN=Arl3 PE=1 SV=1	1.335	Up	1.96665e-05	Arl3	20.486	21.162	20.9	3	5	3	0.854	0.839	0.867	1.156	1.135	1.126	cytoplasm	GO:0098840 protein transport along microtubule; GO:0044700 single organism signaling; GO:0044085 cellular component biogenesis; GO:0007166 cell surface receptor signaling pathway; GO:0048666 neuron development; GO:0048869 cellular developmental process; GO:0022008 neurogenesis; GO:0060271 cilium assembly; GO:0044699 single-organism process; GO:0007224 smoothened signaling pathway; GO:0015031 prot…	GO:0016020 membrane; GO:0044421 extracellular region part; GO:0005874 microtubule; GO:0035869 ciliary transition zone; GO:0031090 organelle membrane; GO:0005881 cytoplasmic microtubule; GO:0031982 vesicle; GO:0005737 cytoplasm; GO:0097730 non-motile cilium; GO:0044424 intracellular part; GO:0099512 supramolecular fiber; GO:0005623 cell; GO:0099080 supramolecular complex; GO:0097731 9+0 non-motile…	GO:1901265 nucleoside phosphate binding; GO:0016817 hydrolase activity, acting on acid anhydrides; GO:0016787 hydrolase activity; GO:0005515 protein binding; GO:0097159 organic cyclic compound binding; GO:1901363 heterocyclic compound binding; GO:0016462 pyrophosphatase activity; GO:0008092 cytoskeletal protein binding; GO:0019003 GDP binding; GO:0003824 catalytic activity; GO:0032553 ribonucleot…	K07944	ARL3; ADP-ribosylation factor-like protein 3		IPR005225; IPR027417;	Small GTP-binding protein domain; P-loop containing nucleoside triphosphate hydrolase;
Q78JT3	"3-hydroxyanthranilate 3,4-dioxygenase OS=Mus musculus OX=10090 GN=Haao PE=1 SV=1"	1.334	Up	0.00020013	Haao	32.804	68.874	30.1	9	13	9	0.828	0.893	0.856	1.138	1.152	1.149	cytoplasm,nucleus	GO:0051188 cofactor biosynthetic process; GO:0065008 regulation of biological quality; GO:0009165 nucleotide biosynthetic process; GO:0019362 pyridine nucleotide metabolic process; GO:0006725 cellular aromatic compound metabolic process; GO:0046496 nicotinamide nucleotide metabolic process; GO:0009117 nucleotide metabolic process; GO:0044699 single-organism process; GO:0009058 biosynthetic proces…	GO:0070062 extracellular exosome; GO:0043226 organelle; GO:0044421 extracellular region part; GO:0044464 cell part; GO:0005622 intracellular; GO:0005737 cytoplasm; GO:0031982 vesicle; GO:1903561 extracellular vesicle; GO:0044424 intracellular part; GO:0005829 cytosol; GO:0005623 cell; GO:0043227 membrane-bounded organelle; GO:0005576 extracellular region; GO:0043230 extracellular organelle; GO:00…	GO:0016702 oxidoreductase activity, acting on single donors with incorporation of molecular oxygen, incorporation of two atoms of oxygen; GO:0016701 oxidoreductase activity, acting on single donors with incorporation of molecular oxygen; GO:0005506 iron ion binding; GO:0046914 transition metal ion binding; GO:0003824 catalytic activity; GO:0051213 dioxygenase activity; GO:0005488 binding; GO:0043…	K00452	HAAO; 3-hydroxyanthranilate 3,4-dioxygenase [EC:1.13.11.6]	mmu00380 Tryptophan metabolism - Mus musculus (mouse); mmu01100 Metabolic pathways - Mus musculus (mouse);	IPR011051; IPR014710;	RmlC-like cupin domain; RmlC-like jelly roll fold;
Q8R0P4	Mth938 domain-containing protein OS=Mus musculus OX=10090 GN=Aamdc PE=1 SV=1	1.334	Up	0.049055	Aamdc	13.244	7.7645	27.9	3	3	3	0.711	0.843	1.023	1.149	1.182	1.106	mitochondria	GO:0050794 regulation of cellular process; GO:0010941 regulation of cell death; GO:0043069 negative regulation of programmed cell death; GO:0060255 regulation of macromolecule metabolic process; GO:0019219 regulation of nucleobase-containing compound metabolic process; GO:0043067 regulation of programmed cell death; GO:0009891 positive regulation of biosynthetic process; GO:0048519 negative regul…	GO:0044424 intracellular part; GO:0005623 cell; GO:0044464 cell part; GO:0005622 intracellular; GO:0005737 cytoplasm;
Q3UD01	Ataxin-7-like protein 3B OS=Mus musculus OX=10090 GN=Atxn7l3b PE=1 SV=1	1.333	Up	0.00028314	Atxn7l3b	10.731	2.9557	10.3	1	1	1	0.889	0.858	0.833	1.167	1.16	1.112	extracellular
Q8BK64	Activator of 90 kDa heat shock protein ATPase homolog 1 OS=Mus musculus OX=10090 GN=Ahsa1 PE=1 SV=2	1.333	Up	0.00044117	Ahsa1	38.117	17.879	19.2	5	6	5	0.89	0.842	0.843	1.1	1.159	1.174	cytoplasm	GO:0006950 response to stress; GO:0098609 cell-cell adhesion; GO:0050896 response to stimulus; GO:0043085 positive regulation of catalytic activity; GO:0006457 protein folding; GO:0022610 biological adhesion; GO:0051336 regulation of hydrolase activity; GO:0051345 positive regulation of hydrolase activity; GO:0043462 regulation of ATPase activity; GO:0050790 regulation of catalytic activity; GO:0…	GO:0043229 intracellular organelle; GO:0005783 endoplasmic reticulum; GO:0044421 extracellular region part; GO:0030054 cell junction; GO:0005737 cytoplasm; GO:0031982 vesicle; GO:0070161 anchoring junction; GO:0012505 endomembrane system; GO:0044424 intracellular part; GO:0005913 cell-cell adherens junction; GO:0005829 cytosol; GO:0005911 cell-cell junction; GO:0005623 cell; GO:0005576 extracellu…	GO:0098641 cadherin binding involved in cell-cell adhesion; GO:0050839 cell adhesion molecule binding; GO:0001671 ATPase activator activity; GO:0030234 enzyme regulator activity; GO:0098631 protein binding involved in cell adhesion; GO:0051087 chaperone binding; GO:0060589 nucleoside-triphosphatase regulator activity; GO:0005488 binding; GO:0045296 cadherin binding; GO:0005515 protein binding; GO…				IPR015310; IPR023393;	Activator of Hsp90 ATPase, N-terminal; START-like domain;
P62855	40S ribosomal protein S26 OS=Mus musculus OX=10090 GN=Rps26 PE=1 SV=3	1.331	Up	0.0091024	Rps26	13.015	6.9589	27	3	3	3	0.902	0.76	0.918	1.131	1.168	1.134	cytoplasm	GO:0050794 regulation of cellular process; GO:0006518 peptide metabolic process; GO:0060255 regulation of macromolecule metabolic process; GO:0019219 regulation of nucleobase-containing compound metabolic process; GO:0044267 cellular protein metabolic process; GO:0009058 biosynthetic process; GO:0048519 negative regulation of biological process; GO:0031324 negative regulation of cellular metaboli…	GO:0016020 membrane; GO:0044421 extracellular region part; GO:0030054 cell junction; GO:0031982 vesicle; GO:0015935 small ribosomal subunit; GO:0005737 cytoplasm; GO:0032991 macromolecular complex; GO:0044424 intracellular part; GO:0005913 cell-cell adherens junction; GO:0005911 cell-cell junction; GO:0005623 cell; GO:0044422 organelle part; GO:0043228 non-membrane-bounded organelle; GO:0070062 e…	GO:0097159 organic cyclic compound binding; GO:1901363 heterocyclic compound binding; GO:0098641 cadherin binding involved in cell-cell adhesion; GO:0050839 cell adhesion molecule binding; GO:0003729 mRNA binding; GO:0003723 RNA binding; GO:0098631 protein binding involved in cell adhesion; GO:0005488 binding; GO:0045296 cadherin binding; GO:0003676 nucleic acid binding; GO:0005515 protein bindin…	K02976	RP-S26e, RPS26; small subunit ribosomal protein S26e	mmu03010 Ribosome - Mus musculus (mouse);
Q5U5V2	Hydroxylysine kinase OS=Mus musculus OX=10090 GN=Hykk PE=1 SV=2	1.331	Up	2.474e-06	Hykk	42.356	92.296	28.2	11	14	11	0.858	0.867	0.869	1.154	1.134	1.164	cytoplasm,nucleus	GO:0016310 phosphorylation; GO:0008152 metabolic process; GO:0044237 cellular metabolic process; GO:0006793 phosphorus metabolic process; GO:0009987 cellular process; GO:0006796 phosphate-containing compound metabolic process;	GO:0044424 intracellular part; GO:0005623 cell; GO:0044464 cell part; GO:0005622 intracellular; GO:0005737 cytoplasm;	GO:0047992 hydroxylysine kinase activity; GO:0016301 kinase activity; GO:0016773 phosphotransferase activity, alcohol group as acceptor; GO:0003824 catalytic activity; GO:0016740 transferase activity; GO:0016772 transferase activity, transferring phosphorus-containing groups;	K18201	AGPHD1; hydroxylysine kinase [EC:2.7.1.81]	mmu00310 Lysine degradation - Mus musculus (mouse); mmu01100 Metabolic pathways - Mus musculus (mouse);	IPR002575; IPR011009;	Aminoglycoside phosphotransferase; Protein kinase-like domain;
P31938	Dual specificity mitogen-activated protein kinase kinase 1 OS=Mus musculus OX=10090 GN=Map2k1 PE=1 SV=2	1.33	Up	0.0087428	Map2k1	43.474	17.428	20.4	8	11	4	0.918	0.778	0.884	1.129	1.216	1.087	nucleus	GO:0044700 single organism signaling; GO:0032872 regulation of stress-activated MAPK cascade; GO:0048732 gland development; GO:0022414 reproductive process; GO:0043009 chordate embryonic development; GO:0030323 respiratory tube development; GO:0010608 posttranscriptional regulation of gene expression; GO:0001892 embryonic placenta development; GO:0009891 positive regulation of biosynthetic proces…	GO:0016020 membrane; GO:0005783 endoplasmic reticulum; GO:0044421 extracellular region part; GO:0031410 cytoplasmic vesicle; GO:0071944 cell periphery; GO:0030054 cell junction; GO:0031982 vesicle; GO:0005737 cytoplasm; GO:0044424 intracellular part; GO:0005623 cell; GO:0044422 organelle part; GO:0005769 early endosome; GO:0043228 non-membrane-bounded organelle; GO:0005856 cytoskeleton; GO:007006…	GO:0004728 signal transducer, downstream of receptor, with protein tyrosine phosphatase activity; GO:0047485 protein N-terminus binding; GO:1901265 nucleoside phosphate binding; GO:0016773 phosphotransferase activity, alcohol group as acceptor; GO:0016791 phosphatase activity; GO:0004713 protein tyrosine kinase activity; GO:0005515 protein binding; GO:0016787 hydrolase activity; GO:0019207 kinase…	K04368	MAP2K1, MEK1; mitogen-activated protein kinase kinase 1 [EC:2.7.12.2]	mmu01521 EGFR tyrosine kinase inhibitor resistance - Mus musculus (mouse); mmu01522 Endocrine resistance - Mus musculus (mouse); mmu04010 MAPK signaling pathway - Mus musculus (mouse); mmu04012 ErbB signaling pathway - Mus musculus (mouse); mmu04014 Ras signaling pathway - Mus musculus (mouse); mmu04015 Rap1 signaling pathway - Mus musculus (mouse); mmu04022 cGMP-PKG signaling pathway - Mus muscu…	IPR000719; IPR011009;	Protein kinase domain; Protein kinase-like domain;
Q9Z2C8	Y-box-binding protein 2 OS=Mus musculus OX=10090 GN=Ybx2 PE=1 SV=1	1.33	Up	0.024182	Ybx2	38.27	13.267	17.5	4	6	2	0.972	0.742	0.868	1.157	1.186	1.09	nucleus	GO:0065008 regulation of biological quality; GO:0022414 reproductive process; GO:0043489 RNA stabilization; GO:0010608 posttranscriptional regulation of gene expression; GO:0048869 cellular developmental process; GO:0044699 single-organism process; GO:2001141 regulation of RNA biosynthetic process; GO:0007286 spermatid development; GO:0044702 single organism reproductive process; GO:0010558 negat…	GO:0043229 intracellular organelle; GO:0043232 intracellular non-membrane-bounded organelle; GO:0044446 intracellular organelle part; GO:0005737 cytoplasm; GO:0032991 macromolecular complex; GO:0031981 nuclear lumen; GO:0044452 nucleolar part; GO:0044424 intracellular part; GO:0005730 nucleolus; GO:0005623 cell; GO:0001650 fibrillar center; GO:0044422 organelle part; GO:0043228 non-membrane-bound…	GO:0097159 organic cyclic compound binding; GO:1901363 heterocyclic compound binding; GO:0003729 mRNA binding; GO:0003677 DNA binding; GO:0003723 RNA binding; GO:0003730 mRNA 3'-UTR binding; GO:0005488 binding; GO:0044877 macromolecular complex binding; GO:0003676 nucleic acid binding; GO:0008289 lipid binding; GO:0003682 chromatin binding; GO:0045182 translation regulator activity; GO:0043021 ri…	K09277	YBX2; Y-box-binding protein 2		IPR011129; IPR012340; IPR002059;	Cold shock domain; Nucleic acid-binding, OB-fold; Cold-shock protein, DNA-binding;
P70697	Uroporphyrinogen decarboxylase OS=Mus musculus OX=10090 GN=Urod PE=1 SV=2	1.329	Up	0.00150165	Urod	40.691	14.127	9.8	3	3	3	0.894	0.815	0.873	1.116	1.2	1.116	nucleus	GO:0051188 cofactor biosynthetic process; GO:0046148 pigment biosynthetic process; GO:0006725 cellular aromatic compound metabolic process; GO:0006783 heme biosynthetic process; GO:0044699 single-organism process; GO:0046501 protoporphyrinogen IX metabolic process; GO:0009058 biosynthetic process; GO:1901566 organonitrogen compound biosynthetic process; GO:0042168 heme metabolic process; GO:00442…	GO:0043229 intracellular organelle; GO:0005737 cytoplasm; GO:0044446 intracellular organelle part; GO:0031981 nuclear lumen; GO:0044424 intracellular part; GO:0005829 cytosol; GO:0005623 cell; GO:0044422 organelle part; GO:0043226 organelle; GO:0043231 intracellular membrane-bounded organelle; GO:0031974 membrane-enclosed lumen; GO:0005654 nucleoplasm; GO:0005634 nucleus; GO:0070013 intracellular…	GO:0016831 carboxy-lyase activity; GO:0016829 lyase activity; GO:0004853 uroporphyrinogen decarboxylase activity; GO:0003824 catalytic activity; GO:0016830 carbon-carbon lyase activity;	K01599	hemE, UROD; uroporphyrinogen decarboxylase [EC:4.1.1.37]	mmu00860 Porphyrin and chlorophyll metabolism - Mus musculus (mouse); mmu01100 Metabolic pathways - Mus musculus (mouse);	IPR000257;	Uroporphyrinogen decarboxylase (URO-D);
P16125	L-lactate dehydrogenase B chain OS=Mus musculus OX=10090 GN=Ldhb PE=1 SV=2	1.328	Up	3.0273e-06	Ldhb	36.572	182.31	37.1	12	51	11	0.871	0.846	0.865	1.141	1.148	1.141	cytoplasm	GO:0019362 pyridine nucleotide metabolic process; GO:0006725 cellular aromatic compound metabolic process; GO:0016053 organic acid biosynthetic process; GO:1901615 organic hydroxy compound metabolic process; GO:0046496 nicotinamide nucleotide metabolic process; GO:0009117 nucleotide metabolic process; GO:0044699 single-organism process; GO:0009058 biosynthetic process; GO:0072524 pyridine-contain…	GO:0043229 intracellular organelle; GO:0016020 membrane; GO:0044421 extracellular region part; GO:0098857 membrane microdomain; GO:0031982 vesicle; GO:0005737 cytoplasm; GO:0044424 intracellular part; GO:0005623 cell; GO:0005829 cytosol; GO:0005576 extracellular region; GO:0005739 mitochondrion; GO:0043231 intracellular membrane-bounded organelle; GO:0043226 organelle; GO:0070062 extracellular ex…	GO:1901265 nucleoside phosphate binding; GO:0005515 protein binding; GO:0000166 nucleotide binding; GO:0019900 kinase binding; GO:0048037 cofactor binding; GO:0016491 oxidoreductase activity; GO:0016614 oxidoreductase activity, acting on CH-OH group of donors; GO:1901363 heterocyclic compound binding; GO:0097159 organic cyclic compound binding; GO:0016616 oxidoreductase activity, acting on the CH…	K00016	LDH, ldh; L-lactate dehydrogenase [EC:1.1.1.27]	mmu00010 Glycolysis / Gluconeogenesis - Mus musculus (mouse); mmu00270 Cysteine and methionine metabolism - Mus musculus (mouse); mmu00620 Pyruvate metabolism - Mus musculus (mouse); mmu00640 Propanoate metabolism - Mus musculus (mouse); mmu01100 Metabolic pathways - Mus musculus (mouse); mmu04922 Glucagon signaling pathway - Mus musculus (mouse);	IPR022383; IPR016040; IPR001236; IPR015955;	Lactate/malate dehydrogenase, C-terminal; NAD(P)-binding domain; Lactate/malate dehydrogenase, N-terminal; Lactate dehydrogenase/glycoside hydrolase, family 4, C-terminal;
Q922V4	Pleiotropic regulator 1 OS=Mus musculus OX=10090 GN=Plrg1 PE=1 SV=1	1.327	Up	0.0169622	Plrg1	56.937	4.7486	7.8	3	3	3	0.958	0.749	0.877	1.161	1.155	1.114	nucleus	GO:0050794 regulation of cellular process; GO:2000045 regulation of G1/S transition of mitotic cell cycle; GO:0007346 regulation of mitotic cell cycle; GO:0006725 cellular aromatic compound metabolic process; GO:0010564 regulation of cell cycle process; GO:0044237 cellular metabolic process; GO:1901989 positive regulation of cell cycle phase transition; GO:0071704 organic substance metabolic proc…	GO:0016020 membrane; GO:0080008 Cul4-RING E3 ubiquitin ligase complex; GO:0031090 organelle membrane; GO:0043601 nuclear replisome; GO:0000974 Prp19 complex; GO:0032991 macromolecular complex; GO:0044424 intracellular part; GO:0016604 nuclear body; GO:0005623 cell; GO:0071011 precatalytic spliceosome; GO:0044422 organelle part; GO:0044427 chromosomal part; GO:0043228 non-membrane-bounded organell…	GO:0005515 protein binding; GO:0005488 binding;	K12862	PLRG1, PRL1, PRP46; pleiotropic regulator 1	mmu03040 Spliceosome - Mus musculus (mouse);	IPR017986; IPR015943;	WD40-repeat-containing domain; WD40/YVTN repeat-like-containing domain;
P06151	L-lactate dehydrogenase A chain OS=Mus musculus OX=10090 GN=Ldha PE=1 SV=3	1.327	Up	2.0707e-06	Ldha	36.498	49.021	33.1	11	25	10	0.851	0.858	0.874	1.141	1.147	1.139	cytoplasm	GO:0046365 monosaccharide catabolic process; GO:0009116 nucleoside metabolic process; GO:0042278 purine nucleoside metabolic process; GO:0019362 pyridine nucleotide metabolic process; GO:0046031 ADP metabolic process; GO:0009167 purine ribonucleoside monophosphate metabolic process; GO:0016053 organic acid biosynthetic process; GO:0009117 nucleotide metabolic process; GO:0044699 single-organism p…	GO:0016020 membrane; GO:0044421 extracellular region part; GO:0030054 cell junction; GO:0031982 vesicle; GO:0005737 cytoplasm; GO:0036126 sperm flagellum; GO:0097729 9+2 motile cilium; GO:0044424 intracellular part; GO:0005913 cell-cell adherens junction; GO:0005623 cell; GO:0005911 cell-cell junction; GO:0044422 organelle part; GO:0070062 extracellular exosome; GO:0044441 ciliary part; GO:000562…	GO:0016614 oxidoreductase activity, acting on CH-OH group of donors; GO:0016616 oxidoreductase activity, acting on the CH-OH group of donors, NAD or NADP as acceptor; GO:0098641 cadherin binding involved in cell-cell adhesion; GO:0050839 cell adhesion molecule binding; GO:0098631 protein binding involved in cell adhesion; GO:0003824 catalytic activity; GO:0005488 binding; GO:0045296 cadherin bind…	K00016	LDH, ldh; L-lactate dehydrogenase [EC:1.1.1.27]	mmu00010 Glycolysis / Gluconeogenesis - Mus musculus (mouse); mmu00270 Cysteine and methionine metabolism - Mus musculus (mouse); mmu00620 Pyruvate metabolism - Mus musculus (mouse); mmu00640 Propanoate metabolism - Mus musculus (mouse); mmu01100 Metabolic pathways - Mus musculus (mouse); mmu04922 Glucagon signaling pathway - Mus musculus (mouse);	IPR022383; IPR016040; IPR001236; IPR015955;	Lactate/malate dehydrogenase, C-terminal; NAD(P)-binding domain; Lactate/malate dehydrogenase, N-terminal; Lactate dehydrogenase/glycoside hydrolase, family 4, C-terminal;
Q9ERK4	Exportin-2 OS=Mus musculus OX=10090 GN=Cse1l PE=1 SV=1	1.327	Up	0.03058	Cse1l	110.45	4.6669	3.7	3	3	3	0.929	0.927	0.734	1.198	1.182	1.057	cytoplasm	GO:0045184 establishment of protein localization; GO:0006810 transport; GO:0046907 intracellular transport; GO:0070727 cellular macromolecule localization; GO:0051649 establishment of localization in cell; GO:0006886 intracellular protein transport; GO:0071702 organic substance transport; GO:0008104 protein localization; GO:0033036 macromolecule localization; GO:0034613 cellular protein localizat…	GO:0043229 intracellular organelle; GO:0016020 membrane; GO:0044421 extracellular region part; GO:0005737 cytoplasm; GO:0044446 intracellular organelle part; GO:0031982 vesicle; GO:0031981 nuclear lumen; GO:0044424 intracellular part; GO:0005829 cytosol; GO:0005623 cell; GO:0005576 extracellular region; GO:0044422 organelle part; GO:0031974 membrane-enclosed lumen; GO:0043231 intracellular membra…	GO:0031267 small GTPase binding; GO:0017016 Ras GTPase binding; GO:0005488 binding; GO:0005515 protein binding; GO:0008536 Ran GTPase binding; GO:0051020 GTPase binding; GO:0019899 enzyme binding;	K18423	CSE1, CAS, XPO2; exportin-2 (importin alpha re-exporter)		IPR001494; IPR005043; IPR011989; IPR016024; IPR013713;	Importin-beta, N-terminal domain; CAS/CSE, C-terminal; Armadillo-like helical; Armadillo-type fold; Exportin/Importin, Cse1-like;
P13634	Carbonic anhydrase 1 OS=Mus musculus OX=10090 GN=Ca1 PE=1 SV=4	1.326	Up	2.1017e-05	Ca1	28.33	27.577	17.6	4	9	4	0.853	0.881	0.869	1.138	1.145	1.169	cytoplasm	GO:0008152 metabolic process; GO:0006730 one-carbon metabolic process; GO:0044710 single-organism metabolic process; GO:0044281 small molecule metabolic process; GO:0044763 single-organism cellular process; GO:0044699 single-organism process; GO:0009987 cellular process; GO:0044237 cellular metabolic process;	GO:0070062 extracellular exosome; GO:0043226 organelle; GO:0044421 extracellular region part; GO:0044464 cell part; GO:0005622 intracellular; GO:0005737 cytoplasm; GO:0031982 vesicle; GO:1903561 extracellular vesicle; GO:0044424 intracellular part; GO:0005623 cell; GO:0043227 membrane-bounded organelle; GO:0005576 extracellular region; GO:0043230 extracellular organelle;	GO:0052689 carboxylic ester hydrolase activity; GO:0043167 ion binding; GO:0016829 lyase activity; GO:0016836 hydro-lyase activity; GO:0016787 hydrolase activity; GO:0008270 zinc ion binding; GO:0004089 carbonate dehydratase activity; GO:0016835 carbon-oxygen lyase activity; GO:0004064 arylesterase activity; GO:0046914 transition metal ion binding; GO:0003824 catalytic activity; GO:0005488 bindin…	K01672	CA; carbonic anhydrase [EC:4.2.1.1]	mmu00910 Nitrogen metabolism - Mus musculus (mouse);	IPR001148;	Alpha carbonic anhydrase;
Q9QZS5	Serine/threonine-protein kinase Sgk2 OS=Mus musculus OX=10090 GN=Sgk2 PE=1 SV=1	1.325	Up	0.00135951	Sgk2	41.359	34.555	22.6	7	8	7	0.813	0.868	0.902	1.183	1.118	1.121	cytoplasm	GO:0044700 single organism signaling; GO:0050794 regulation of cellular process; GO:0016310 phosphorylation; GO:0010941 regulation of cell death; GO:0040008 regulation of growth; GO:0042127 regulation of cell proliferation; GO:0032411 positive regulation of transporter activity; GO:0018209 peptidyl-serine modification; GO:0043067 regulation of programmed cell death; GO:0044267 cellular protein me…	GO:0043229 intracellular organelle; GO:0044446 intracellular organelle part; GO:0005737 cytoplasm; GO:0031981 nuclear lumen; GO:0044424 intracellular part; GO:0005623 cell; GO:0044422 organelle part; GO:0043231 intracellular membrane-bounded organelle; GO:0043226 organelle; GO:0031974 membrane-enclosed lumen; GO:0005634 nucleus; GO:0005654 nucleoplasm; GO:0070013 intracellular organelle lumen; GO…	GO:1901265 nucleoside phosphate binding; GO:0016773 phosphotransferase activity, alcohol group as acceptor; GO:0099106 ion channel regulator activity; GO:0004672 protein kinase activity; GO:0017080 sodium channel regulator activity; GO:0098772 molecular function regulator; GO:0097159 organic cyclic compound binding; GO:1901363 heterocyclic compound binding; GO:0016301 kinase activity; GO:0003824 …	K13303	SGK2; serum/glucocorticoid-regulated kinase 2 [EC:2.7.11.1]	mmu04068 FoxO signaling pathway - Mus musculus (mouse); mmu04151 PI3K-Akt signaling pathway - Mus musculus (mouse);	IPR000719; IPR011009; IPR000961; IPR017892;	Protein kinase domain; Protein kinase-like domain; AGC-kinase, C-terminal; Protein kinase, C-terminal;
Q9D8U8	Sorting nexin-5 OS=Mus musculus OX=10090 GN=Snx5 PE=1 SV=1	1.324	Up	3.9617e-05	Snx5	46.797	42.025	28.5	11	15	10	0.85	0.876	0.852	1.149	1.15	1.114	nucleus	GO:0016043 cellular component organization; GO:0046907 intracellular transport; GO:0016192 vesicle-mediated transport; GO:0098609 cell-cell adhesion; GO:0016050 vesicle organization; GO:0071702 organic substance transport; GO:0006897 endocytosis; GO:0006907 pinocytosis; GO:0015031 protein transport; GO:0051641 cellular localization; GO:0051234 establishment of localization; GO:0016197 endosomal t…	GO:0016020 membrane; GO:0030904 retromer complex; GO:0031090 organelle membrane; GO:0019898 extrinsic component of membrane; GO:0031410 cytoplasmic vesicle; GO:0071944 cell periphery; GO:0030054 cell junction; GO:0098796 membrane protein complex; GO:0005737 cytoplasm; GO:0031982 vesicle; GO:0044433 cytoplasmic vesicle part; GO:0032991 macromolecular complex; GO:0044424 intracellular part; GO:0005…	GO:0098641 cadherin binding involved in cell-cell adhesion; GO:0050839 cell adhesion molecule binding; GO:0034452 dynactin binding; GO:0008092 cytoskeletal protein binding; GO:0098631 protein binding involved in cell adhesion; GO:0005488 binding; GO:0035091 phosphatidylinositol binding; GO:0005543 phospholipid binding; GO:0043167 ion binding; GO:0045296 cadherin binding; GO:0008289 lipid binding;…	K17920	SNX5_6_32; sorting nexin-5/6/32	mmu04144 Endocytosis - Mus musculus (mouse);	IPR015404; IPR001683;	Sorting nexin Vps5-like, C-terminal; Phox homologous domain;
P05201	"Aspartate aminotransferase, cytoplasmic OS=Mus musculus OX=10090 GN=Got1 PE=1 SV=3"	1.323	Up	2.1808e-06	Got1	46.247	116.62	43.1	18	30	18	0.858	0.874	0.858	1.133	1.154	1.14	cytoplasm	GO:0044700 single organism signaling; GO:0019550 glutamate catabolic process to aspartate; GO:1901606 alpha-amino acid catabolic process; GO:0065008 regulation of biological quality; GO:0016053 organic acid biosynthetic process; GO:0007166 cell surface receptor signaling pathway; GO:0006066 alcohol metabolic process; GO:0044699 single-organism process; GO:0009058 biosynthetic process; GO:0044237 …	GO:0044421 extracellular region part; GO:0031982 vesicle; GO:0005737 cytoplasm; GO:0044424 intracellular part; GO:0005623 cell; GO:0044422 organelle part; GO:0043679 axon terminus; GO:0031974 membrane-enclosed lumen; GO:0070062 extracellular exosome; GO:0005654 nucleoplasm; GO:0070013 intracellular organelle lumen; GO:0005622 intracellular; GO:0044464 cell part; GO:0098793 presynapse; GO:0005764 …	GO:0016769 transferase activity, transferring nitrogenous groups; GO:0047801 L-cysteine:2-oxoglutarate aminotransferase activity; GO:0043167 ion binding; GO:0043177 organic acid binding; GO:0016829 lyase activity; GO:0048037 cofactor binding; GO:0030170 pyridoxal phosphate binding; GO:1901363 heterocyclic compound binding; GO:0097159 organic cyclic compound binding; GO:0031406 carboxylic acid bin…	K14454	GOT1; aspartate aminotransferase, cytoplasmic [EC:2.6.1.1]	mmu00220 Arginine biosynthesis - Mus musculus (mouse); mmu00250 Alanine, aspartate and glutamate metabolism - Mus musculus (mouse); mmu00270 Cysteine and methionine metabolism - Mus musculus (mouse); mmu00330 Arginine and proline metabolism - Mus musculus (mouse); mmu00350 Tyrosine metabolism - Mus musculus (mouse); mmu00360 Phenylalanine metabolism - Mus musculus (mouse); mmu00400 Phenylalanine,…	IPR004839; IPR015424; IPR015421;	Aminotransferase, class I/classII; Pyridoxal phosphate-dependent transferase; Pyridoxal phosphate-dependent transferase, major region, subdomain 1;
P70677	Caspase-3 OS=Mus musculus OX=10090 GN=Casp3 PE=1 SV=1	1.323	Up	0.0030768	Casp3	31.474	13.348	4	1	1	1	0.886	0.791	0.911	1.123	1.144	1.157	cytoplasm	GO:0044700 single organism signaling; GO:0002694 regulation of leukocyte activation; GO:0050672 negative regulation of lymphocyte proliferation; GO:0035094 response to nicotine; GO:0010941 regulation of cell death; GO:0065008 regulation of biological quality; GO:0032944 regulation of mononuclear cell proliferation; GO:0021766 hippocampus development; GO:0070997 neuron death; GO:0007166 cell surfa…	GO:0043229 intracellular organelle; GO:0016020 membrane; GO:0071944 cell periphery; GO:0098796 membrane protein complex; GO:0098857 membrane microdomain; GO:0098797 plasma membrane protein complex; GO:0005737 cytoplasm; GO:0032991 macromolecular complex; GO:0044424 intracellular part; GO:0005829 cytosol; GO:0005623 cell; GO:0005886 plasma membrane; GO:0043226 organelle; GO:0043231 intracellular m…	GO:0030291 protein serine/threonine kinase inhibitor activity; GO:0008233 peptidase activity; GO:0016538 cyclin-dependent protein serine/threonine kinase regulator activity; GO:0005102 receptor binding; GO:0032813 tumor necrosis factor receptor superfamily binding; GO:0008236 serine-type peptidase activity; GO:0004860 protein kinase inhibitor activity; GO:0005515 protein binding; GO:0008234 cyste…	K02187	CASP3; caspase 3 [EC:3.4.22.56]	mmu01524 Platinum drug resistance - Mus musculus (mouse); mmu04010 MAPK signaling pathway - Mus musculus (mouse); mmu04115 p53 signaling pathway - Mus musculus (mouse); mmu04210 Apoptosis - Mus musculus (mouse); mmu04215 Apoptosis - multiple species - Mus musculus (mouse); mmu04650 Natural killer cell mediated cytotoxicity - Mus musculus (mouse); mmu04657 IL-17 signaling pathway - Mus musculus (m…	IPR015917; IPR001309; IPR029030; IPR002138;	Peptidase C14A, caspase catalytic domain; Peptidase C14, p20 domain; Caspase-like domain; Peptidase C14, caspase non-catalytic subunit p10;
Q62348	Translin OS=Mus musculus OX=10090 GN=Tsn PE=1 SV=1	1.323	Up	0.0028755	Tsn	26.201	36.675	30.3	5	5	5	0.8	0.92	0.868	1.169	1.146	1.11	cytoplasm	GO:0006725 cellular aromatic compound metabolic process; GO:1901360 organic cyclic compound metabolic process; GO:0006807 nitrogen compound metabolic process; GO:0044238 primary metabolic process; GO:0044237 cellular metabolic process; GO:0071704 organic substance metabolic process; GO:0016070 RNA metabolic process; GO:0008152 metabolic process; GO:0090304 nucleic acid metabolic process; GO:00464…	GO:0043226 organelle; GO:0043231 intracellular membrane-bounded organelle; GO:0043229 intracellular organelle; GO:0005634 nucleus; GO:0044464 cell part; GO:0005622 intracellular; GO:0005737 cytoplasm; GO:0044424 intracellular part; GO:0043227 membrane-bounded organelle; GO:0005623 cell;	GO:0003677 DNA binding; GO:0003723 RNA binding; GO:0044877 macromolecular complex binding; GO:0003697 single-stranded DNA binding; GO:0016787 hydrolase activity; GO:0005515 protein binding; GO:0043565 sequence-specific DNA binding; GO:1901363 heterocyclic compound binding; GO:0097159 organic cyclic compound binding; GO:0003729 mRNA binding; GO:0042802 identical protein binding; GO:0003824 catalyt…				IPR016069; IPR016068;	Translin, C-terminal; Translin, N-terminal;
Q9JHK4	Geranylgeranyl transferase type-2 subunit alpha OS=Mus musculus OX=10090 GN=Rabggta PE=1 SV=1	1.323	Up	0.007201	Rabggta	64.989	25.049	16.4	9	9	9	0.824	0.877	0.891	1.206	1.033	1.19	nucleus	GO:0018342 protein prenylation; GO:0008152 metabolic process; GO:0018344 protein geranylgeranylation; GO:0044260 cellular macromolecule metabolic process; GO:0044267 cellular protein metabolic process; GO:0006464 cellular protein modification process; GO:0043170 macromolecule metabolic process; GO:0019538 protein metabolic process; GO:0036211 protein modification process; GO:0043412 macromolecule…	GO:1902494 catalytic complex; GO:0044464 cell part; GO:0005622 intracellular; GO:0005737 cytoplasm; GO:0032991 macromolecular complex; GO:0044424 intracellular part; GO:1990234 transferase complex; GO:0005623 cell; GO:0005968 Rab-protein geranylgeranyltransferase complex; GO:0044444 cytoplasmic part;	GO:0031267 small GTPase binding; GO:0004659 prenyltransferase activity; GO:0043167 ion binding; GO:0004661 protein geranylgeranyltransferase activity; GO:0005515 protein binding; GO:0008270 zinc ion binding; GO:0017137 Rab GTPase binding; GO:0008318 protein prenyltransferase activity; GO:0046914 transition metal ion binding; GO:0003824 catalytic activity; GO:0017016 Ras GTPase binding; GO:0005488…	K14050	RABGGTA; geranylgeranyl transferase type-2 subunit alpha [EC:2.5.1.60]		IPR009087; IPR032675;	Rab geranylgeranyltransferase, alpha subunit, insert-domain; Leucine-rich repeat domain, L domain-like;
Q99KD5	Protein unc-45 homolog A OS=Mus musculus OX=10090 GN=Unc45a PE=1 SV=2	1.322	Up	0.023655	Unc45a	103.45	8.0212	5.5	5	5	5	0.938	0.828	0.825	1.111	1.286	1.029	cytoplasm	GO:0032502 developmental process; GO:0044707 single-multicellular organism process; GO:0048731 system development; GO:0048869 cellular developmental process; GO:0061077 chaperone-mediated protein folding; GO:0044763 single-organism cellular process; GO:0098609 cell-cell adhesion; GO:0044699 single-organism process; GO:0032501 multicellular organismal process; GO:0006457 protein folding; GO:002261…	GO:0030054 cell junction; GO:0005737 cytoplasm; GO:0044424 intracellular part; GO:0005913 cell-cell adherens junction; GO:0016604 nuclear body; GO:0005623 cell; GO:0005911 cell-cell junction; GO:0044422 organelle part; GO:0031974 membrane-enclosed lumen; GO:0005654 nucleoplasm; GO:0070013 intracellular organelle lumen; GO:0016607 nuclear speck; GO:0005622 intracellular; GO:0044464 cell part; GO:0…	GO:0098641 cadherin binding involved in cell-cell adhesion; GO:0050839 cell adhesion molecule binding; GO:0031072 heat shock protein binding; GO:0098631 protein binding involved in cell adhesion; GO:0005488 binding; GO:0045296 cadherin binding; GO:0051879 Hsp90 protein binding; GO:0005515 protein binding; GO:0098632 protein binding involved in cell-cell adhesion;	K21991	UNC45; protein unc-45		IPR024660; IPR011990; IPR011989; IPR013026; IPR016024;	UNC-45/Cro1/She4, central domain; Tetratricopeptide-like helical domain; Armadillo-like helical; Tetratricopeptide repeat-containing domain; Armadillo-type fold;
Q8R1G2	Carboxymethylenebutenolidase homolog OS=Mus musculus OX=10090 GN=Cmbl PE=1 SV=1	1.32	Up	0.00029603	Cmbl	27.902	24.924	31	9	15	9	0.84	0.847	0.901	1.122	1.141	1.153	cytoplasm		GO:0070062 extracellular exosome; GO:0043226 organelle; GO:0044421 extracellular region part; GO:0044464 cell part; GO:0005622 intracellular; GO:0005737 cytoplasm; GO:0031982 vesicle; GO:1903561 extracellular vesicle; GO:0044424 intracellular part; GO:0005623 cell; GO:0005829 cytosol; GO:0043227 membrane-bounded organelle; GO:0005576 extracellular region; GO:0043230 extracellular organelle; GO:00…	GO:0016787 hydrolase activity; GO:0003824 catalytic activity;	K01061	E3.1.1.45; carboxymethylenebutenolidase [EC:3.1.1.45]	mmu01100 Metabolic pathways - Mus musculus (mouse);	IPR029058; IPR002925;	Alpha/Beta hydrolase fold; Dienelactone hydrolase;
Q91YJ2	Sorting nexin-4 OS=Mus musculus OX=10090 GN=Snx4 PE=1 SV=1	1.32	Up	0.0024016	Snx4	51.777	30.089	20.4	10	12	10	0.927	0.844	0.813	1.16	1.137	1.113	cytoplasm	GO:0060627 regulation of vesicle-mediated transport; GO:0033005 positive regulation of mast cell activation; GO:0002694 regulation of leukocyte activation; GO:0065008 regulation of biological quality; GO:0023051 regulation of signaling; GO:0051046 regulation of secretion; GO:0033003 regulation of mast cell activation; GO:0031347 regulation of defense response; GO:0015031 protein transport; GO:005…	GO:0016020 membrane; GO:0031090 organelle membrane; GO:0031410 cytoplasmic vesicle; GO:0019898 extrinsic component of membrane; GO:0098796 membrane protein complex; GO:0071944 cell periphery; GO:0031982 vesicle; GO:0005737 cytoplasm; GO:0044433 cytoplasmic vesicle part; GO:0032991 macromolecular complex; GO:0044424 intracellular part; GO:0005623 cell; GO:0044422 organelle part; GO:0005769 early e…	GO:0005154 epidermal growth factor receptor binding; GO:0005102 receptor binding; GO:0005488 binding; GO:0035091 phosphatidylinositol binding; GO:0005543 phospholipid binding; GO:0043167 ion binding; GO:0044877 macromolecular complex binding; GO:0008289 lipid binding; GO:0070851 growth factor receptor binding; GO:0043168 anion binding; GO:0005515 protein binding; GO:1990460 leptin receptor bindin…	K17919	SNX4; sorting nexin-4	mmu04144 Endocytosis - Mus musculus (mouse);	IPR001683;	Phox homologous domain;
Q9CQW1	Synaptobrevin homolog YKT6 OS=Mus musculus OX=10090 GN=Ykt6 PE=1 SV=1	1.32	Up	0.0048041	Ykt6	22.314	13.114	29.3	5	9	5	0.883	0.804	0.907	1.199	1.153	1.072	cytoplasm	GO:0051640 organelle localization; GO:0016043 cellular component organization; GO:0090174 organelle membrane fusion; GO:0046907 intracellular transport; GO:0048193 Golgi vesicle transport; GO:0044699 single-organism process; GO:0006903 vesicle targeting; GO:0022406 membrane docking; GO:0015031 protein transport; GO:0051234 establishment of localization; GO:0022610 biological adhesion; GO:0051649 …	GO:0030425 dendrite; GO:0016020 membrane; GO:0044421 extracellular region part; GO:0005783 endoplasmic reticulum; GO:0031090 organelle membrane; GO:0031410 cytoplasmic vesicle; GO:0098796 membrane protein complex; GO:0071944 cell periphery; GO:0030054 cell junction; GO:0031982 vesicle; GO:0005737 cytoplasm; GO:0044433 cytoplasmic vesicle part; GO:0043025 neuronal cell body; GO:0032991 macromolecu…	GO:0016417 S-acyltransferase activity; GO:0005484 SNAP receptor activity; GO:0000149 SNARE binding; GO:0005515 protein binding; GO:0016409 palmitoyltransferase activity; GO:0098632 protein binding involved in cell-cell adhesion; GO:0016747 transferase activity, transferring acyl groups other than amino-acyl groups; GO:0050839 cell adhesion molecule binding; GO:0098641 cadherin binding involved in…	K08516	YKT6; synaptobrevin homolog YKT6	mmu04130 SNARE interactions in vesicular transport - Mus musculus (mouse);	IPR010908; IPR011012; IPR001388;	Longin domain; Longin-like domain; Synaptobrevin;
Q9QYI3	DnaJ homolog subfamily C member 7 OS=Mus musculus OX=10090 GN=Dnajc7 PE=1 SV=2	1.32	Up	0.0052424	Dnajc7	56.475	5.0893	5.5	3	3	3	0.868	0.816	0.907	1.083	1.231	1.106	cytoplasm	GO:0070389 chaperone cofactor-dependent protein refolding; GO:0006457 protein folding; GO:0009987 cellular process; GO:0042026 protein refolding; GO:0061077 chaperone-mediated protein folding;	GO:0043229 intracellular organelle; GO:0016020 membrane; GO:0044421 extracellular region part; GO:0043232 intracellular non-membrane-bounded organelle; GO:0005737 cytoplasm; GO:0044446 intracellular organelle part; GO:0031982 vesicle; GO:0031981 nuclear lumen; GO:0044424 intracellular part; GO:0005829 cytosol; GO:0005623 cell; GO:0005576 extracellular region; GO:0044422 organelle part; GO:0043228…	GO:0005515 protein binding; GO:0031072 heat shock protein binding; GO:0005488 binding;	K09527	DNAJC7; DnaJ homolog subfamily C member 7		IPR011990; IPR001623; IPR013026;	Tetratricopeptide-like helical domain; DnaJ domain; Tetratricopeptide repeat-containing domain;
Q8K183	Pyridoxal kinase OS=Mus musculus OX=10090 GN=Pdxk PE=1 SV=1	1.319	Up	0.0024581	Pdxk	35.015	17.748	19.6	6	7	6	0.808	0.925	0.851	1.159	1.114	1.136	cytoplasm	GO:0051188 cofactor biosynthetic process; GO:0016310 phosphorylation; GO:0006725 cellular aromatic compound metabolic process; GO:1901615 organic hydroxy compound metabolic process; GO:0042822 pyridoxal phosphate metabolic process; GO:0044699 single-organism process; GO:0009058 biosynthetic process; GO:1901566 organonitrogen compound biosynthetic process; GO:0044237 cellular metabolic process; GO…	GO:0043229 intracellular organelle; GO:0044421 extracellular region part; GO:0031982 vesicle; GO:0005737 cytoplasm; GO:0044424 intracellular part; GO:0005623 cell; GO:0005829 cytosol; GO:0005576 extracellular region; GO:0043231 intracellular membrane-bounded organelle; GO:0043226 organelle; GO:0070062 extracellular exosome; GO:0005634 nucleus; GO:0005622 intracellular; GO:0044464 cell part; GO:19…	GO:0008478 pyridoxal kinase activity; GO:1901265 nucleoside phosphate binding; GO:0016773 phosphotransferase activity, alcohol group as acceptor; GO:0031402 sodium ion binding; GO:0046983 protein dimerization activity; GO:0030955 potassium ion binding; GO:0005515 protein binding; GO:0030170 pyridoxal phosphate binding; GO:1901363 heterocyclic compound binding; GO:0097159 organic cyclic compound b…	K00868	pdxK, pdxY; pyridoxine kinase [EC:2.7.1.35]	mmu00750 Vitamin B6 metabolism - Mus musculus (mouse); mmu01100 Metabolic pathways - Mus musculus (mouse);	IPR013749; IPR029056;	Pyridoxamine kinase/Phosphomethylpyrimidine kinase; Ribokinase-like;
Q8R1K4	5-phosphohydroxy-L-lysine phospho-lyase OS=Mus musculus OX=10090 GN=Phykpl PE=1 SV=1	1.319	Up	0.0087208	Phykpl	51.965	1.2113	1.9	1	1	1	0.772	0.922	0.9	1.101	1.153	1.168	cytoplasm		GO:0043226 organelle; GO:0043231 intracellular membrane-bounded organelle; GO:0043229 intracellular organelle; GO:0044464 cell part; GO:0005622 intracellular; GO:0005737 cytoplasm; GO:0044424 intracellular part; GO:0043227 membrane-bounded organelle; GO:0005623 cell; GO:0005739 mitochondrion; GO:0044444 cytoplasmic part;	GO:0097159 organic cyclic compound binding; GO:1901363 heterocyclic compound binding; GO:0016769 transferase activity, transferring nitrogenous groups; GO:0008453 alanine-glyoxylate transaminase activity; GO:0042802 identical protein binding; GO:0003824 catalytic activity; GO:0005488 binding; GO:0043167 ion binding; GO:0016829 lyase activity; GO:0043168 anion binding; GO:0005515 protein binding; …	K18202	AGXT2L2; 5-phosphonooxy-L-lysine phospho-lyase [EC:4.2.3.134]	mmu00310 Lysine degradation - Mus musculus (mouse); mmu01100 Metabolic pathways - Mus musculus (mouse);	IPR015424; IPR015421; IPR015422;	Pyridoxal phosphate-dependent transferase; Pyridoxal phosphate-dependent transferase, major region, subdomain 1; Pyridoxal phosphate-dependent transferase, major region, subdomain 2;
Q9Z2H7	PDZ domain-containing protein GIPC2 OS=Mus musculus OX=10090 GN=Gipc2 PE=1 SV=1	1.319	Up	2.427e-05	Gipc2	34.118	52.159	28.3	9	12	9	0.848	0.869	0.857	1.109	1.151	1.136	cytoplasm		GO:0070062 extracellular exosome; GO:0043226 organelle; GO:0044421 extracellular region part; GO:0044464 cell part; GO:0005622 intracellular; GO:0005737 cytoplasm; GO:0031982 vesicle; GO:1903561 extracellular vesicle; GO:0044424 intracellular part; GO:0005623 cell; GO:0043227 membrane-bounded organelle; GO:0005576 extracellular region; GO:0043230 extracellular organelle;	GO:0005515 protein binding; GO:0042802 identical protein binding; GO:0005488 binding;	K20056	GIPC, SEMCAP; PDZ domain-containing protein GIPC		IPR001478;	PDZ domain;
Q62009	Periostin OS=Mus musculus OX=10090 GN=Postn PE=1 SV=2	1.318	Up	0.00148075	Postn	93.142	4.4557	2.1	1	1	1	0.822	0.885	0.89	1.161	1.176	1.086	endoplasmic reticulum	GO:0030335 positive regulation of cell migration; GO:0065008 regulation of biological quality; GO:0032989 cellular component morphogenesis; GO:0071345 cellular response to cytokine stimulus; GO:0022610 biological adhesion; GO:0009605 response to external stimulus; GO:0051240 positive regulation of multicellular organismal process; GO:0032879 regulation of localization; GO:0007155 cell adhesion; G…	GO:0043229 intracellular organelle; GO:0005615 extracellular space; GO:0044421 extracellular region part; GO:0031594 neuromuscular junction; GO:0044446 intracellular organelle part; GO:0005737 cytoplasm; GO:0012505 endomembrane system; GO:0044424 intracellular part; GO:0005623 cell; GO:0005576 extracellular region; GO:0044422 organelle part; GO:0045202 synapse; GO:0043226 organelle; GO:0031012 ex…	GO:0097367 carbohydrate derivative binding; GO:0005488 binding; GO:0043167 ion binding; GO:0043169 cation binding; GO:0046872 metal ion binding; GO:0005515 protein binding; GO:0043168 anion binding; GO:0005539 glycosaminoglycan binding; GO:0008201 heparin binding; GO:1901681 sulfur compound binding;				IPR011489; IPR000782;	EMI domain; FAS1 domain;
Q9DBG5	Perilipin-3 OS=Mus musculus OX=10090 GN=Plin3 PE=1 SV=1	1.318	Up	0.0006776	Plin3	47.262	18.85	16.9	6	6	6	0.904	0.824	0.867	1.159	1.116	1.146	nucleus	GO:0098609 cell-cell adhesion; GO:0006810 transport; GO:0022610 biological adhesion; GO:0007155 cell adhesion; GO:0051179 localization; GO:0051234 establishment of localization;	GO:0016020 membrane; GO:0031410 cytoplasmic vesicle; GO:0031090 organelle membrane; GO:0030054 cell junction; GO:0005737 cytoplasm; GO:0031982 vesicle; GO:0044433 cytoplasmic vesicle part; GO:0044424 intracellular part; GO:0005913 cell-cell adherens junction; GO:0005911 cell-cell junction; GO:0005623 cell; GO:0044422 organelle part; GO:0043228 non-membrane-bounded organelle; GO:0005622 intracellu…	GO:0098641 cadherin binding involved in cell-cell adhesion; GO:0050839 cell adhesion molecule binding; GO:0098631 protein binding involved in cell adhesion; GO:0005488 binding; GO:0045296 cadherin binding; GO:0005515 protein binding; GO:0098632 protein binding involved in cell-cell adhesion;	K20287	PLIN3; perilipin-3
Q8R0Y6	Cytosolic 10-formyltetrahydrofolate dehydrogenase OS=Mus musculus OX=10090 GN=Aldh1l1 PE=1 SV=1	1.318	Up	9.14e-07	Aldh1l1	98.708	323.31	53.7	47	98	42	0.875	0.866	0.857	1.145	1.144	1.136	cytoplasm	GO:0043648 dicarboxylic acid metabolic process; GO:0006725 cellular aromatic compound metabolic process; GO:0009258 10-formyltetrahydrofolate catabolic process; GO:0044699 single-organism process; GO:0009058 biosynthetic process; GO:0044237 cellular metabolic process; GO:0071704 organic substance metabolic process; GO:0044270 cellular nitrogen compound catabolic process; GO:0008152 metabolic proc…	GO:0043229 intracellular organelle; GO:0044421 extracellular region part; GO:0031982 vesicle; GO:0005737 cytoplasm; GO:0044424 intracellular part; GO:0005623 cell; GO:0005829 cytosol; GO:0005576 extracellular region; GO:0005739 mitochondrion; GO:0043231 intracellular membrane-bounded organelle; GO:0043226 organelle; GO:0070062 extracellular exosome; GO:0005622 intracellular; GO:0044464 cell part;…	GO:0016620 oxidoreductase activity, acting on the aldehyde or oxo group of donors, NAD or NADP as acceptor; GO:0016645 oxidoreductase activity, acting on the CH-NH group of donors; GO:0016646 oxidoreductase activity, acting on the CH-NH group of donors, NAD or NADP as acceptor; GO:0003824 catalytic activity; GO:0005488 binding; GO:0016903 oxidoreductase activity, acting on the aldehyde or oxo gro…	K00289	ALDH1L; formyltetrahydrofolate dehydrogenase [EC:1.5.1.6]	mmu00670 One carbon pool by folate - Mus musculus (mouse);	IPR005793; IPR016161; IPR015590; IPR016162; IPR009081; IPR016163; IPR011034; IPR002376;	Formyl transferase, C-terminal; Aldehyde/histidinol dehydrogenase; Aldehyde dehydrogenase domain; Aldehyde dehydrogenase N-terminal domain; Phosphopantetheine binding ACP domain; Aldehyde dehydrogenase, C-terminal; Formyl transferase, C-terminal-like; Formyl transferase, N-terminal;
Q9JKF6	Nectin-1 OS=Mus musculus OX=10090 GN=Nectin1 PE=1 SV=3	1.318	Up	0.0042621	Nectin1	57.034	11.154	2.7	1	1	1	0.821	0.836	0.938	1.146	1.181	1.093	plasma membrane	GO:0044409 entry into host; GO:0065008 regulation of biological quality; GO:0002089 lens morphogenesis in camera-type eye; GO:0070166 enamel mineralization; GO:0048869 cellular developmental process; GO:0048666 neuron development; GO:0045216 cell-cell junction organization; GO:0032989 cellular component morphogenesis; GO:0022008 neurogenesis; GO:0044699 single-organism process; GO:0044764 multi-o…	GO:0016020 membrane; GO:0019898 extrinsic component of membrane; GO:0098796 membrane protein complex; GO:0071944 cell periphery; GO:0044291 cell-cell contact zone; GO:0030054 cell junction; GO:0032991 macromolecular complex; GO:0031224 intrinsic component of membrane; GO:0030426 growth cone; GO:0044424 intracellular part; GO:0005887 integral component of plasma membrane; GO:0005913 cell-cell adhe…	GO:0050839 cell adhesion molecule binding; GO:0060089 molecular transducer activity; GO:0042802 identical protein binding; GO:0004872 receptor activity; GO:0046982 protein heterodimerization activity; GO:0005102 receptor binding; GO:0042803 protein homodimerization activity; GO:0005488 binding; GO:0046983 protein dimerization activity; GO:0030246 carbohydrate binding; GO:0005515 protein binding; …	K06081	PVRL1, CD111; poliovirus receptor-related protein 1	mmu04514 Cell adhesion molecules (CAMs) - Mus musculus (mouse); mmu04520 Adherens junction - Mus musculus (mouse); mmu05168 Herpes simplex infection - Mus musculus (mouse);	IPR003598; IPR007110; IPR013783; IPR013162; IPR013106; IPR003599;	Immunoglobulin subtype 2; Immunoglobulin-like domain; Immunoglobulin-like fold; CD80-like, immunoglobulin C2-set; Immunoglobulin V-set domain; Immunoglobulin subtype;
Q8BJ05	Zinc finger CCCH domain-containing protein 14 OS=Mus musculus OX=10090 GN=Zc3h14 PE=1 SV=1	1.317	Up	0.0063437	Zc3h14	82.408	9.6908	5.4	3	3	3	0.806	0.941	0.851	1.141	1.087	1.194	nucleus		GO:0043229 intracellular organelle; GO:0043232 intracellular non-membrane-bounded organelle; GO:0005737 cytoplasm; GO:0044446 intracellular organelle part; GO:0031981 nuclear lumen; GO:0044424 intracellular part; GO:0005730 nucleolus; GO:0016604 nuclear body; GO:0005623 cell; GO:0044422 organelle part; GO:0043228 non-membrane-bounded organelle; GO:0043231 intracellular membrane-bounded organelle;…	GO:0097159 organic cyclic compound binding; GO:1901363 heterocyclic compound binding; GO:0003723 RNA binding; GO:0005488 binding; GO:0003676 nucleic acid binding; GO:0043167 ion binding; GO:0043169 cation binding; GO:0046872 metal ion binding;				IPR000571;	Zinc finger, CCCH-type;
P51855	Glutathione synthetase OS=Mus musculus OX=10090 GN=Gss PE=1 SV=1	1.317	Up	7.6792e-08	Gss	52.246	41.859	32.5	16	25	16	0.856	0.858	0.858	1.125	1.126	1.137	cytoplasm	GO:0001101 response to acid chemical; GO:0006518 peptide metabolic process; GO:1901700 response to oxygen-containing compound; GO:0042398 cellular modified amino acid biosynthetic process; GO:0044699 single-organism process; GO:0009058 biosynthetic process; GO:1901566 organonitrogen compound biosynthetic process; GO:0050896 response to stimulus; GO:0044237 cellular metabolic process; GO:0044272 s…	GO:0044421 extracellular region part; GO:0031982 vesicle; GO:0005737 cytoplasm; GO:0044424 intracellular part; GO:0005829 cytosol; GO:0005623 cell; GO:0005576 extracellular region; GO:0043226 organelle; GO:0070062 extracellular exosome; GO:0005622 intracellular; GO:0044464 cell part; GO:1903561 extracellular vesicle; GO:0043227 membrane-bounded organelle; GO:0043230 extracellular organelle; GO:00…	GO:0016597 amino acid binding; GO:1901265 nucleoside phosphate binding; GO:0004363 glutathione synthase activity; GO:0046983 protein dimerization activity; GO:0016874 ligase activity; GO:0005515 protein binding; GO:0043295 glutathione binding; GO:1900750 oligopeptide binding; GO:0097159 organic cyclic compound binding; GO:1901363 heterocyclic compound binding; GO:0042802 identical protein binding…	K21456	GSS; glutathione synthase [EC:6.3.2.3]	mmu00270 Cysteine and methionine metabolism - Mus musculus (mouse); mmu00480 Glutathione metabolism - Mus musculus (mouse); mmu01100 Metabolic pathways - Mus musculus (mouse); mmu04216 Ferroptosis - Mus musculus (mouse);	IPR016185; IPR014709; IPR014049; IPR014042; IPR004887;	Pre-ATP-grasp domain; Glutathione synthase domain; Glutathione synthase, N-terminal, eukaryotic; Glutathione synthase, alpha-helical, eukaryotic; Glutathione synthase, substrate-binding, eukaryotic;
Q8BGQ7	"Alanine--tRNA ligase, cytoplasmic OS=Mus musculus OX=10090 GN=Aars PE=1 SV=1"	1.317	Up	0.00024065	Aars	106.91	43.5	13.7	11	13	11	0.874	0.863	0.873	1.177	1.163	1.097	cytoplasm,nucleus	GO:0044700 single organism signaling; GO:0065008 regulation of biological quality; GO:0010941 regulation of cell death; GO:0006518 peptide metabolic process; GO:0007420 brain development; GO:0010608 posttranscriptional regulation of gene expression; GO:0043523 regulation of neuron apoptotic process; GO:0009451 RNA modification; GO:0044237 cellular metabolic process; GO:0050877 neurological system…	GO:0016020 membrane; GO:0044421 extracellular region part; GO:0031982 vesicle; GO:0005737 cytoplasm; GO:0044424 intracellular part; GO:0005829 cytosol; GO:0005623 cell; GO:0005576 extracellular region; GO:0043226 organelle; GO:0070062 extracellular exosome; GO:0005622 intracellular; GO:0044464 cell part; GO:1903561 extracellular vesicle; GO:0043227 membrane-bounded organelle; GO:0043230 extracell…	GO:0016876 ligase activity, forming aminoacyl-tRNA and related compounds; GO:0016597 amino acid binding; GO:1901265 nucleoside phosphate binding; GO:0052689 carboxylic ester hydrolase activity; GO:0016875 ligase activity, forming carbon-oxygen bonds; GO:0016874 ligase activity; GO:0016787 hydrolase activity; GO:0005515 protein binding; GO:1901363 heterocyclic compound binding; GO:0097159 organic …	K01872	AARS, alaS; alanyl-tRNA synthetase [EC:6.1.1.7]	mmu00970 Aminoacyl-tRNA biosynthesis - Mus musculus (mouse);	IPR018163; IPR018164; IPR012947; IPR018162; IPR003156; IPR009000; IPR018165;	Threonyl/alanyl tRNA synthetase, class II-like, putative editing domain; Alanyl-tRNA synthetase, class IIc, N-terminal; Threonyl/alanyl tRNA synthetase, SAD; Alanine-tRNA ligase, class IIc, anti-codon-binding domain; DHHA1 domain; Translation protein, beta-barrel domain; Alanyl-tRNA synthetase, class IIc, core domain;
[truncated: 79 more rows]
