# Supplementary material for: LONP1 targets HMGCS2 to protect mitochondrial function and attenuate chronic kidney disease
Source: EMBO Mol Med. 2023 Jan 11;15(2):e16581. doi: 10.15252/emmm.202216581 (PMC9906428; doi:10.15252/emmm.202216581)
Supplement: Supplementary file 12 — Source Data for Figure 6 [file EMMM-15-e16581-s005.zip]

Archive with 31 entries (23 files):
- Figure 6/
- Figure 6/6A-C/
- Figure 6/6A-C/CKD.tif
- Figure 6/6A-C/Control.tif
- Figure 6/6A-C/HMGCS2 IOD.xlsx
- Figure 6/6A-C/HMGCS2 and AFS.xlsx
- Figure 6/6D-G/
- Figure 6/6D-G/relative protein expression for 6D and F.xlsx
- Figure 6/6D-G/western gel.pdf
- Figure 6/6I/
- Figure 6/6I/relative protein expression for 6I.xlsx
- Figure 6/6I/western gel.pdf
- Figure 6/6K/
- Figure 6/6K/Hmgcs2+UUO.tif
- Figure 6/6K/Hmgcs2.tif
- Figure 6/6K/WT+UUO.tif
- Figure 6/6K/WT.tif
- Figure 6/6L J/
- Figure 6/6L J/Hmgcs2+UUO.tif
- Figure 6/6L J/Hmgcs2.tif
- Figure 6/6L J/WT+UUO.tif
- Figure 6/6L J/WT.tif
- Figure 6/6L J/fibrosis area% 6J.xlsx
- Figure 6/6M-N/
- Figure 6/6M-N/relative protein expression for 6M.xlsx
- Figure 6/6M-N/western gel.pdf
- Figure 6/6P/
- Figure 6/6P/Hmgcs2+UUO.tif
- Figure 6/6P/Hmgcs2.tif
- Figure 6/6P/WT+UUO.tif
- Figure 6/6P/WT.tif
