# Supplementary material for: LONP1 targets HMGCS2 to protect mitochondrial function and attenuate chronic kidney disease
Source: EMBO Mol Med. 2023 Jan 11;15(2):e16581. doi: 10.15252/emmm.202216581 (PMC9906428; doi:10.15252/emmm.202216581)
Supplement: Supplementary file 12 — Source Data for Figure 6 [file EMMM-15-e16581-s005.zip › Figure 6/6A-C/HMGCS2 IOD.xlsx]

## Sheet: Sheet1
	Normal(X10^3)	CKD(X10^3)
	6.42592	15.5115
	6.50229	22.6763
	5.34342	20.5702
	7.54467	24.3694
	8.20249	29.318
	2.60636	31.798
	3.72375	27.8999
	8.96613	19.3501
		28.4357
		19.022
		13.9291
		38.9104
		20.7351
		31.8642
		13.3803
