# Supplementary material for: LONP1 targets HMGCS2 to protect mitochondrial function and attenuate chronic kidney disease
Source: EMBO Mol Med. 2023 Jan 11;15(2):e16581. doi: 10.15252/emmm.202216581 (PMC9906428; doi:10.15252/emmm.202216581)
Supplement: Supplementary file 12 — Source Data for Figure 6 [file EMMM-15-e16581-s005.zip › Figure 6/6A-C/HMGCS2 and AFS.xlsx]

## Sheet: Sheet1
			AFS	HMGCS2 IOD(X10^3)
			0	6.42592
			0	6.50229
			0	5.34342
			0	7.54467
			0	8.20249
			0	2.60636
			0	3.72375
			0	8.96613
			3	15.5115
			2	22.6763
			1	20.5702
			6	24.3694
			3	29.318
			2	31.798
			6	27.8999
			1	19.3501
			2	28.4357
			4	19.022
			6	13.9291
			2	38.9104
			1	20.7351
			2	31.8642
			1	13.3803
