# Supplementary material for: LONP1 targets HMGCS2 to protect mitochondrial function and attenuate chronic kidney disease
Source: EMBO Mol Med. 2023 Jan 11;15(2):e16581. doi: 10.15252/emmm.202216581 (PMC9906428; doi:10.15252/emmm.202216581)
Supplement: Supplementary file 12 — Source Data for Figure 6 [file EMMM-15-e16581-s005.zip › Figure 6/6D-G/relative protein expression for 6D and F.xlsx]

## Sheet: Sheet1
	Fig 6E	Sham	UUO
		1.36906	3.70388
		0.939419	4.95994
		0.691518	2.76136
	Fig 6G	WT	cKI	WT+UUO	cKI+UUO
		0.969858	0.872918	2.90906	2.06475
		0.851269	0.852538	3.32524	2.36884
		1.17886	1.20042	3.02745	2.35855
				2.49394	2.5077
