# Supplementary material for: LONP1 targets HMGCS2 to protect mitochondrial function and attenuate chronic kidney disease
Source: EMBO Mol Med. 2023 Jan 11;15(2):e16581. doi: 10.15252/emmm.202216581 (PMC9906428; doi:10.15252/emmm.202216581)
Supplement: Supplementary file 12 — Source Data for Figure 6 [file EMMM-15-e16581-s005.zip › Figure 6/6I/relative protein expression for 6I.xlsx]

## Sheet: Sheet1
	WT	Hmgcs2+/-
	1.13525	0.642073
	0.823748	0.558096
	1.041	0.627523
