# Supplementary material for: LONP1 targets HMGCS2 to protect mitochondrial function and attenuate chronic kidney disease
Source: EMBO Mol Med. 2023 Jan 11;15(2):e16581. doi: 10.15252/emmm.202216581 (PMC9906428; doi:10.15252/emmm.202216581)
Supplement: Supplementary file 12 — Source Data for Figure 6 [file EMMM-15-e16581-s005.zip › Figure 6/6L J/fibrosis area% 6J.xlsx]

## Sheet: Sheet1
			WT	Hmgcs2+/-	WT+UUO	Hmgcs2+/-+UUO
			0.07	0.066667	7.52	0.84
			0.076667	0.003333	10.4386	3.33333
			0.075	0.068333	7.51643	2.36167
			0.035	0.066667	5.66167	0.924
			0.151667	0.061667	1.07	1.076
			0.118	0	4.77	2.54667
			0.076667	0	8.546	5.19286
			0.02	0.02	4.99	1.74667
			0.091667		10.6
			0.094		7.93667
			0.015		3.94333
			0.016667		5.78167
