# Supplementary material for: LONP1 targets HMGCS2 to protect mitochondrial function and attenuate chronic kidney disease
Source: EMBO Mol Med. 2023 Jan 11;15(2):e16581. doi: 10.15252/emmm.202216581 (PMC9906428; doi:10.15252/emmm.202216581)
Supplement: Supplementary file 12 — Source Data for Figure 6 [file EMMM-15-e16581-s005.zip › Figure 6/6M-N/relative protein expression for 6M.xlsx]

## Sheet: Sheet1
		WT							Hmgcs2+/-							WT+UUO									Hmgcs2+/-+UUO
	FN1	0.94688	1.16648	0.886643	0.945224	0.764894	1.28988		0.98124	1.03692	1.8302	0.919607	0.643524	0.581527		2.88812	3.07366	3.35112	2.89736	3.10086	2.28742	2.93434	0.646652		2.45101	2.97145	2.26323	1.79381	1.12978	1.03894	0.976364	0.733836
	α-SMA	1.14643	0.860867	0.992701	1.36152	0.795095	0.843386		0.491577	0.528311	0.564346	0.617973	0.434328	0.834593		5.47713	4.64713	5.83692	4.53908	6.69834	6.30892	6.59637	6.99154		5.16837	4.28381	4.83089	4.41236	5.1785	5.25365	4.21052	4.4301
	Collagen III	1.06129	1.26968	0.669031	1.14935	0.858063	0.992583		0.830236	0.751778	0.772245	1.13122	1.10168	0.811964		2.12575	0.984216	3.13421	1.78459	2.23568	1.79617	1.93841	1.94951		1.026	1.23638	1.24379	1.13309	0.853763	0.766219	0.450734	0.620466
