# Supplementary material for: LONP1 targets HMGCS2 to protect mitochondrial function and attenuate chronic kidney disease
Source: EMBO Mol Med. 2023 Jan 11;15(2):e16581. doi: 10.15252/emmm.202216581 (PMC9906428; doi:10.15252/emmm.202216581)
Supplement: Supplementary file 13 — Source Data for Figure 7 [file EMMM-15-e16581-s012.zip]

Archive with 11 entries (6 files):
- Figure 7/
- Figure 7/7A/
- Figure 7/7A/western gel.pdf
- Figure 7/7F/
- Figure 7/7F/western gel.pdf
- Figure 7/7G-H/
- Figure 7/7G-H/relative protein expression for 7G.xlsx
- Figure 7/7G-H/western gel.pdf
- Figure 7/7J-N/
- Figure 7/7J-N/relative protein expression for 7J.xlsx
- Figure 7/7J-N/western gel.pdf
