# Supplementary material for: LONP1 targets HMGCS2 to protect mitochondrial function and attenuate chronic kidney disease
Source: EMBO Mol Med. 2023 Jan 11;15(2):e16581. doi: 10.15252/emmm.202216581 (PMC9906428; doi:10.15252/emmm.202216581)
Supplement: Supplementary file 13 — Source Data for Figure 7 [file EMMM-15-e16581-s012.zip › Figure 7/7G-H/relative protein expression for 7G.xlsx]

## Sheet: Sheet1
	Ctrl			TGFβ1			TGFβ1+84-B10 2.5μM			TGFβ1+84-B10 5μM			TGFβ1+84-B10 10μM
HMGCS2	1.03035	0.939298	1.03035	1.2439	1.22763	1.39386	1.06652	1.52594	1.02524	0.751924	0.890045	0.763823	0.968282	0.932877	0.89872
FN1	0.971065	0.883785	1.14515	4.61496	6.02088	6.31975	4.49199	2.79098	3.55874	4.7202	3.6871	4.40855	4.30786	2.52931	3.96518
α-SMA	1.04134	0.939616	1.01904	1.19546	1.58636	1.77325	0.522324	0.531331	0.68733	0.251281	0.383159	0.43367	0.637027	0.563827	0.757179
CollagenIII	1.07219	1.08605	0.84176	1.66838	2.21963	2.81395	0.817229	1.30022	2.18055	1.14092	0.84718	0.348905	1.23839	0.942287	0.321048
Vimentin	0.903734	0.767952	1.32831	2.15189	2.50705	2.98197	1.80493	1.56856	2.2223	1.71509	1.58288	2.08259	1.61078	1.47798	1.84934
α-SMA	1.04134	0.939616	1.01904	1.19546	1.58636	1.77325	0.522324	0.531331	0.68733	0.251281	0.383159	0.43367	0.637027	0.563827	0.757179
