# Supplementary material for: LONP1 targets HMGCS2 to protect mitochondrial function and attenuate chronic kidney disease
Source: EMBO Mol Med. 2023 Jan 11;15(2):e16581. doi: 10.15252/emmm.202216581 (PMC9906428; doi:10.15252/emmm.202216581)
Supplement: Supplementary file 13 — Source Data for Figure 7 [file EMMM-15-e16581-s012.zip › Figure 7/7J-N/relative protein expression for 7J.xlsx]

## Sheet: Sheet1
7K	control	TGF-β1	TGF-β1+84-B10	siLONP1	siLONP1+TGF-β1	siLONP1+TGF-β1+84-B10		7L	control	TGF-β1	TGF-β1+84-B10	siLONP1	siLONP1+TGF-β1	siLONP1+TGF-β1+84-B10
LONP1	0.962379	0.633905	0.907214	0.443301	0.37584	0.391052		FN1	1.18223	3.11085	0.971622	1.44971	5.51653	2.44269
	1.28992	0.90648	1.26336	0.277223	0.265578	0.232291			1.01691	2.18167	0.681253	1.33696	4.616	2.71513
	0.747703	0.752068	0.867395	0.380574	0.375381	0.38715			0.800863	2.68431	0.929857	1.31191	4.97922	2.88821
7M	control	TGF-β1	TGF-β1+84-B10	siLONP1	siLONP1+TGF-β1	siLONP1+TGF-β1+84-B10		7N	control	TGF-β1	TGF-β1+84-B10	siLONP1	siLONP1+TGF-β1	siLONP1+TGF-β1+84-B10
α-SMA	0.860849	3.48669	0.675088	1.71812	8.5351	4.03216		Vimentin	1.16314	1.68368	0.90474	0.623808	1.78661	1.54454
	1.00176	2.67643	0.876622	2.61908	6.80897	3.95481			1.13694	1.71867	0.833551	0.953956	2.00754	1.3823
	1.1374	2.79374	1.07871	3.09221	8.9739	5.01669			0.699921	1.09639	0.220052	0.657826	2.13332	2.0026
