# Supplementary material for: LONP1 targets HMGCS2 to protect mitochondrial function and attenuate chronic kidney disease
Source: EMBO Mol Med. 2023 Jan 11;15(2):e16581. doi: 10.15252/emmm.202216581 (PMC9906428; doi:10.15252/emmm.202216581)
Supplement: Supplementary file 14 — Source Data for Figure 8 [file EMMM-15-e16581-s006.zip]

Archive with 24 entries (18 files):
- Figure 8/
- Figure 8/8A-B/
- Figure 8/8A-B/Sham.tif
- Figure 8/8A-B/UUO+HD.tif
- Figure 8/8A-B/UUO+LD.tif
- Figure 8/8A-B/UUO.tif
- Figure 8/8A-B/fibrotic areaú¿%ú⌐for A.xlsx
- Figure 8/8C-D/
- Figure 8/8C-D/relative protein expression for 8C.xlsx
- Figure 8/8C-D/western gel.pdf
- Figure 8/8F/
- Figure 8/8F/Sham.tif
- Figure 8/8F/UUO+HD.tif
- Figure 8/8F/UUO+LD.tif
- Figure 8/8F/UUO.tif
- Figure 8/8G-H/
- Figure 8/8G-H/Sham.tif
- Figure 8/8G-H/UIRI+HD.tif
- Figure 8/8G-H/UIRI+LD.tif
- Figure 8/8G-H/UIRI.tif
- Figure 8/8G-H/fibrotic areaú¿%ú⌐for G.xlsx
- Figure 8/8I-J/
- Figure 8/8I-J/relative protein expression for 8I.xlsx
- Figure 8/8I-J/western gel.pdf
