# Supplementary material for: LONP1 targets HMGCS2 to protect mitochondrial function and attenuate chronic kidney disease
Source: EMBO Mol Med. 2023 Jan 11;15(2):e16581. doi: 10.15252/emmm.202216581 (PMC9906428; doi:10.15252/emmm.202216581)
Supplement: Supplementary file 14 — Source Data for Figure 8 [file EMMM-15-e16581-s006.zip › Figure 8/8A-B/fibrotic areaú¿%ú⌐for A.xlsx]

## Sheet: Sheet1
	Sham	UUO	UUO+LD	UUO+HD
	0.06	1.94	0.52	0.9
	0.11	1.84	1.64	1
	0.03	1.56	1.64	0.94
	0.16	1.32	1.4	1.22
	0.03	2.08	1.64	1.28
	0.02	2.06	1.44	1.34
	0.02	2	1.86	1.24
	0.02	2.22	0.82	1.12
	0.02	1.98	1.84	0.68
	0.03	1.64	1.3	0.52
