# Supplementary material for: LONP1 targets HMGCS2 to protect mitochondrial function and attenuate chronic kidney disease
Source: EMBO Mol Med. 2023 Jan 11;15(2):e16581. doi: 10.15252/emmm.202216581 (PMC9906428; doi:10.15252/emmm.202216581)
Supplement: Supplementary file 14 — Source Data for Figure 8 [file EMMM-15-e16581-s006.zip › Figure 8/8C-D/relative protein expression for 8C.xlsx]

## Sheet: Sheet1
	Sham										UUO										UUO+LD										UUO+HD
FN1	0.801371	0.63011	0.4663	0.79069	0.873896	0.902686	1.23179	1.54096	1.37216	1.39002	3.02568	2.93053	3.38937	3.74875	3.00163	2.6776	5.27325	5.25692	2.29723	2.76962	3.1249	2.92188	2.29598	2.52806	0.934071	1.97743	1.80051	1.3066	2.16467	2.95979	1.12486	2.33425	2.59684	1.94733	1.93695	1.49894	1.07327	1.59153	1.76969
α-SMA	0.789441	0.509675	0.510496	0.574379	0.628164	0.673051	1.01033	1.63499	1.27605	2.39343	74.8638	63.8204	76.3015	68.862	94.6532	79.8764	77.5039	98.0391	81.9567	98.4387	77.2956	73.3939	65.8562	54.0048	56.2268	63.0673	51.0297	49.5958	43.3674	64.3487	24.8745	57.2495	69.58	20.8349	47.8458	58.6517	42.4383	51.3321	66.0468
Collagen I	1.39554	1.29116	1.50979	0.787871	0.769501	0.819125	0.935926	0.775962	0.887533	0.827582	4.8483	5.49885	6.09774	4.15325	5.322	5.45802	4.16487	5.26793	3.44767	6.48163	7.38469	9.01983	6.4759	5.98543	2.23046	2.22019	2.71929	3.12361	4.75948	3.81681	3.72568	4.42287	5.76015	5.59057	2.83329	3.38117	2.24631	2.45229	4.08231
Vimentin	1.74837	0.917967	0.757315	0.603075	0.602168	0.569578	1.07177	1.3213	1.07343	1.33502	5.04989	5.53215	6.2329	4.21773	4.3757	4.67077	5.56998	5.77363	4.50288	4.56532	5.33528	5.37351	4.41705	3.98178	3.84102	4.2979	4.50263	4.82667	2.47898	4.02788	2.61677	3.3193	3.64908	1.77196	4.35075	5.18474	3.49417	2.40484	2.87176
