# Supplementary material for: LONP1 targets HMGCS2 to protect mitochondrial function and attenuate chronic kidney disease
Source: EMBO Mol Med. 2023 Jan 11;15(2):e16581. doi: 10.15252/emmm.202216581 (PMC9906428; doi:10.15252/emmm.202216581)
Supplement: Supplementary file 14 — Source Data for Figure 8 [file EMMM-15-e16581-s006.zip › Figure 8/8G-H/fibrotic areaú¿%ú⌐for G.xlsx]

## Sheet: Sheet1
	Sham	UIR	UIR+LD	UIR+HD
	0.0217	2.87632	1.57142	1.54376
	0.01066	2.58058	3.15798	1.64922
	0.01944	3.36966	2.6482	1.83342
	0.00966	2.69752	2.89736	1.39338
	0.01202	3.93024	2.59506	1.68078
	0.0135	3.18906	3.2146	0.81802
	0.0377	3.44486	1.769	1.50148
	0.03662	3.24514	2.65804	1.11472
	0.0258	2.20372	2.3006	0.67806
	0.04238	4.14542	2.84776	1.77628
