# Supplementary material for: LONP1 targets HMGCS2 to protect mitochondrial function and attenuate chronic kidney disease
Source: EMBO Mol Med. 2023 Jan 11;15(2):e16581. doi: 10.15252/emmm.202216581 (PMC9906428; doi:10.15252/emmm.202216581)
Supplement: Supplementary file 14 — Source Data for Figure 8 [file EMMM-15-e16581-s006.zip › Figure 8/8I-J/relative protein expression for 8I.xlsx]

## Sheet: Sheet1
		Sham								UIRI										UIRI+LD										UIRI+HD
	FN1	1.06127	1.16103	1.30788	1.03959	1.10148	0.839181	0.823258	0.666319	18.4609	13.3609	15.2419	7.24437	9.08338	6.92035	11.4035	9.67811	9.27182	11.4103	9.26275	3.82887	4.29569	5.18045	5.27422	7.57407	2.84867	4.63594	5.26436	1.79037	6.23439	3.22033	2.26171	1.67713	2.31983	1.98358	2.09187	1.35961	2.42855	2.70286
	Vimentin	1.60319	1.29194	1.34743	0.975948	0.932577	1.03741	0.436459	0.375048	11.5471	8.91225	8.02285	5.50415	6.05147	4.12449	3.36514	3.79555	2.95992	3.58796	5.6214	3.08895	3.39431	4.59432	2.92607	5.67022	1.55415	2.96822	2.63683	1.35583	3.27162	2.2441	1.67243	1.4718	1.34645	1.51469	1.40694	1.58958	1.32752	1.1683
	Periostin	1.11504	1.52334	1.83567	0.757294	0.719164	0.933415	0.543471	0.572611	9.61545	7.67541	6.88433	4.92504	4.73819	2.50514	2.38554	2.43894	2.52999	3.33547	4.17189	2.33579	2.68349	5.3884	2.74932	4.60215	1.80924	4.29785	2.54836	2.49143	3.09353	1.39522	1.18778	1.57502	1.62017	1.44628	1.45132	1.3139	1.62642	0.811024
